# Supplementary material for: Influence of blood hemodynamics on the treatment outcomes of limited fluid resuscitation in emergency patients with traumatic hemorrhagic shock
Source: Clinics (Sao Paulo). 2023 Dec 1;78:100308. doi: 10.1016/j.clinsp.2023.100308 (PMC10711384; doi:10.1016/j.clinsp.2023.100308)
Supplement: Supplementary file 1 [file mmc1.xls]

## Sheet: 病人信息
No	Body_weight	Age	Gender	Body_Temp	Resp_rate	Heart_rate	SBP	DBP	MAP	ISS
1	58.7371	39.4282	Male	34.1525	31.9633	142.265	64.9842	52.0371	56.3528	29.0508
2	69.9672	31.2113	Male	34.5496	26.7929	141.458	59.7358	48.1279	51.9972	24.9477
3	61.398	40.9284	Female	34.7863	23.3618	132.176	65.2555	40.3023	48.62	28.1378
4	55.5129	23.8061	Male	35.7201	23.5538	110.702	75.1999	40.7747	52.2498	25.4338
5	61.5173	41.1336	Female	35.0947	25.1443	146.089	67.9757	47.9294	54.6115	25.5453
6	76.4968	25.3798	Female	35.6682	28.5972	131.151	83.1631	50.1969	61.1856	24.9272
7	70.5297	34.799	Male	34.7439	26.9571	113.602	82.9385	37.4376	52.6046	32.3937
8	64.9927	38.9817	Male	34.9667	24.3978	118.225	71.9285	43.0936	52.7053	33.4189
9	65.6601	41.7145	Male	34.2814	24.4123	130.004	61.4032	36.7448	44.9642	29.4093
10	69.6692	35.5456	Male	34.4221	24.0829	146.79	73.8566	46.1723	55.4004	24.5917
11	63.7835	31.7192	Male	35.2514	22.1252	119.256	74.8995	44.3711	54.5472	25.3839
12	72.4637	40.603	Male	34.4507	23.9667	150.933	66.0919	42.3002	50.2308	30.8854
13	77.8143	40.5376	Male	34.7261	25.9686	149.465	61.5385	53.5462	56.2103	28.102
14	76.4213	39.4311	Male	35.2317	22.2508	134.772	74.8957	42.5623	53.3401	25.3574
15	59.141	30.959	Male	34.8049	26.6062	121.116	63.2022	49.5471	54.0988	31.7678
16	69.5427	31.0272	Male	34.5919	26.1819	133.948	61.0017	48.207	52.4719	31.6151
17	53.8422	36.4593	Female	34.2043	27.1177	143.309	53.0402	52.7038	52.8159	24.5649
18	64.7507	29.1596	Female	34.3283	24.5111	126.432	65.9786	43.8951	51.2563	29.2132
19	64.4897	38.9972	Male	36.5669	26.3822	123.649	84.1592	43.9385	57.3454	30.4219
20	58.0506	44.978	Female	35.7473	26.7015	124.586	58.5734	46.237	50.3491	30.5872
21	66.9716	44.6756	Male	34.5473	26.7519	122.88	57.9229	44.883	49.2296	29.7767
22	42.1654	38.2202	Male	35.4167	28.0446	132.662	78.7271	46.9613	57.5499	24.8997
23	82.3436	29.002	Female	35.0611	25.4506	123.501	70.2693	41.5256	51.1068	27.2893
24	45.5528	34.6338	Male	34.828	27.8486	106.65	64.02	49.8351	54.5634	27.6165
25	80.2897	39.4441	Male	34.8302	29.53	126.166	59.7102	44.2358	49.3939	30.575
26	55.6773	42.5102	Male	33.8624	24.6235	138.229	67.368	49.8872	55.7141	28.8463
27	42.6714	46.3215	Male	35.1398	28.9096	145.334	67.0739	45.4835	52.6803	27.0176
28	65.9401	43.5829	Male	35.4487	26.7661	141.237	74.5841	43.9326	54.1498	26.0419
29	60.1454	43.2553	Male	34.5737	26.033	130.213	65.2192	46.6443	52.8359	27.4263
30	45.9727	36.1039	Female	34.1351	26.4433	109.241	70.3447	42.481	51.7689	28.068
31	76.4742	51.679	Male	35.0276	30.4975	126.964	82.4038	39.8648	54.0445	23.0186
32	83.0372	37.7989	Female	34.4505	27.2972	109.606	60.4353	51.2958	54.3423	26.8196
33	68.8937	36.494	Female	33.9776	27.8517	127.565	74.9881	38.1927	50.4578	25.875
34	73.9588	24.2694	Male	35.2037	29.848	123.516	74.3943	48.2826	56.9865	25.2182
35	58.5342	48.3859	Female	33.7908	26.2332	123.8	76.2125	50.3092	58.9436	23.7271
36	42.3696	40.7545	Female	34.4149	28.8378	140.805	63.5112	47.0154	52.514	28.4011
37	69.1345	40.1338	Female	35.9001	25.892	147.968	70.1968	45.2391	53.5584	27.7827
38	61.0156	27.6158	Male	35.1423	25.0027	106.319	66.5965	49.2426	55.0272	29.1113
39	71.3652	51.0845	Male	34.5445	28.9644	139.215	71.094	46.0715	54.4123	29.0364
40	31.8994	36.2964	Male	35.4164	25.3517	121.125	67.0623	42.4279	50.6393	34.1539
41	65.1962	39.3667	Female	34.3219	29.8027	165.105	82.2653	36.4794	51.7414	25.8575
42	41.0686	40.0841	Female	35.1001	29.9713	112.784	60.1363	40.3687	46.9579	32.3327
43	51.9663	41.5747	Male	33.3763	30.4759	123.458	68.3307	39.007	48.7816	25.4061
44	65.5525	28.9976	Male	35.2274	24.0928	116.401	68.9393	40.7648	50.1563	27.1635
45	68.2991	45.0602	Male	35.2789	23.7409	131.213	78.1009	47.8987	57.9661	22.4434
46	69.3206	39.4843	Female	35.5354	26.175	130.442	74.9397	50.4076	58.585	24.8561
47	74.7979	38.6901	Male	35.2746	23.9027	144.435	71.1968	43.6723	52.8471	26.6087
48	47.9219	43.3106	Male	36.8333	29.7205	120.827	64.583	40.4917	48.5222	27.5236
49	69.12	35.9437	Female	36.0699	26.8605	119.177	80.6588	41.7455	54.7166	30.3598
50	77.0053	40.4102	Male	35.1131	26.7869	112.9	77.9681	45.7365	56.4804	34.521
51	52.8571	42.828	Male	35.5806	27.8977	111.738	67.2799	43.9504	51.7269	29.2624
52	79.6341	38.6397	Female	34.5955	22.6171	125.545	67.7723	49.254	55.4268	31.5068
53	79.4978	30.3333	Female	35.654	26.764	158.782	74.0167	40.3856	51.5959	22.7849
54	61.4254	39.6361	Male	35.3955	25.1181	159.353	66.706	44.8189	52.1146	24.7347
55	53.0079	50.8601	Male	35.2447	22.3663	103.058	90.8224	53.5317	65.9619	23.7181
56	63.6688	35.4732	Male	33.6835	30.65	131.471	67.9292	45.4491	52.9424	33.7382
57	62.0943	36.1617	Male	34.5409	26.7204	114.345	78.881	47.3732	57.8758	34.6927
58	48.752	55.7759	Female	33.8552	21.958	128.905	80.2535	42.4195	55.0308	27.8073
59	67.9394	33.7981	Male	34.6667	24.387	117.306	78.8667	44.833	56.1776	24.6243
60	56.0525	41.2419	Male	33.9249	24.9841	111.415	56.2583	44.013	48.0948	28.7367
61	63.0312	27.2006	Male	34.4261	25.1456	121.929	68.4478	40.0364	49.5069	30.4221
62	67.7027	33.4068	Male	34.4101	28.3202	129.644	70.5719	46.0338	54.2132	30.0596
63	65.0426	37.7804	Male	34.3888	27.0328	132.368	73.0008	39.953	50.9689	31.942
64	62.7565	38.9095	Female	35.8146	22.6899	127.361	65.3542	39.3594	48.0244	31.2845
65	65.156	47.5916	Female	35.9936	27.5614	124.012	72.2817	44.3229	53.6425	31.5735
66	62.8813	28.4512	Male	34.6097	25.2099	130.989	78.5209	42.971	54.821	27.5581
67	48.8151	41.4807	Female	35.2123	29.0556	125.486	73.8569	36.4181	48.8977	30.0778
68	61.8135	34.8376	Male	35.4567	29.7649	135.395	69.4632	39.8401	49.7145	37.3318
69	76.528	33.0218	Male	34.9531	26.8554	118.005	69.7222	49.8418	56.4686	30.2063
70	77.9048	13.2358	Male	35.5878	26.4044	127.665	68.3657	51.5354	57.1455	27.4267
71	55.4371	32.0636	Female	35.0621	19.6669	136.011	75.0162	40.102	51.7401	25.3671
72	47.4686	51.4605	Female	34.8222	23.9418	140.62	72.0904	42.9731	52.6789	27.0412
73	41.1844	35.9845	Female	35.1173	26.7751	126.263	73.1932	47.26	55.9044	29.0367
74	78.8398	49.7521	Female	34.684	25.8939	132.654	71.78	51.0003	57.9269	32.652
75	51.0486	28.0079	Male	35.1052	19.9396	131.896	65.907	43.0578	50.6742	26.3186
76	69.8426	38.9144	Male	35.557	25.1753	132.64	67.351	35.3519	46.0183	26.0437
77	66.8379	31.8225	Male	34.6788	28.161	107.014	71.508	39.2579	50.0079	31.6893
78	81.5076	33.5681	Female	35.015	26.8891	127.016	67.3437	38.9374	48.4062	27.1918
79	62.1743	21.0405	Male	36.0752	25.2698	116.502	69.0215	46.3554	53.9107	25.2166
80	68.2942	37.8757	Male	35.4346	26.7178	122.921	68.3859	39.0768	48.8465	29.0627
81	72.1989	22.5673	Male	35.0498	24.1967	143.025	65.8177	35.3992	45.5387	28.0173
82	68.4675	46.4299	Male	34.319	22.5224	131.498	77.3711	42.7118	54.2649	34.0743
83	78.8627	43.3124	Female	35.1543	24.9689	128.278	65.109	42.5408	50.0636	26.7711
84	60.3485	30.803	Male	34.8952	22.6225	104.953	64.2365	53.0864	56.8031	26.1431
85	68.7367	49.6692	Male	35.564	26.3008	127.607	70.7572	39.4835	49.9081	30.1691
86	55.354	39.8964	Female	35.7065	25.1331	132.656	68.136	44.435	52.3353	25.6627
87	56.9751	36.3121	Male	35.5601	25.5872	131.401	64.4371	41.7893	49.3386	26.2261
88	62.0538	32.226	Male	35.0669	24.4848	136.157	71.9645	40.125	50.7381	29.544
89	68.8968	32.3796	Male	35.3154	21.6293	111.692	67.9857	49.8977	55.9271	29.9259
90	69.3122	22.3139	Female	35.7826	25.4631	129.066	67.8077	49.5372	55.6274	28.6694
91	57.5099	38.3399	Male	35.209	29.9642	113.161	66.9268	44.511	51.983	30.7322
92	67.6305	28.5546	Female	34.987	31.2726	117.48	69.6706	47.7135	55.0325	29.9252
93	56.3393	35.2431	Male	35.4246	22.5873	125.855	72.8562	39.2804	50.4723	24.1947
94	69.6609	42.1784	Female	35.6095	20.4721	137.892	82.3461	44.2584	56.9543	28.228
95	59.9857	41.1318	Female	34.7232	29.5164	142.267	74.2378	47.3486	56.3117	28.0933
96	60.4209	40.1058	Male	35.5951	23.6619	143.86	74.9629	45.5177	55.3327	26.1606
97	73.8807	44.5058	Male	35.2326	18.9494	135.02	74.943	32.3083	46.5198	30.3657
98	38.6827	32.9445	Male	35.4063	30.379	133.832	67.3592	44.7634	52.2953	30.741
99	50.7999	32.7396	Female	34.3855	27.0347	131.458	74.0584	47.4755	56.3365	29.263
100	62.6841	27.4489	Male	34.3953	25.9785	141.531	71.7269	40.3816	50.83	30.3354
101	74.3806	32.0081	Female	35.5822	30.1311	128.194	62.2504	48.3345	52.9732	28.8372
102	51.5287	37.1464	Male	34.5212	29.8086	137.061	76.7773	42.7289	54.0784	33.7088
103	59.5828	26.046	Male	34.8025	21.5475	126.452	68.8528	42.2243	51.1005	30.9047
104	46.1198	27.4425	Male	34.3619	26.3534	130.077	78.3552	41.3888	53.7109	24.173
105	52.2576	25.4114	Male	36.1827	29.1025	144.486	65.6972	43.6537	51.0015	33.4099
106	69.3059	31.2851	Female	34.9424	28.8867	128.571	76.6527	43.1501	54.3177	32.1235
107	79.4727	24.4385	Male	35.3325	27.0276	130.495	72.7073	39.572	50.6171	29.6086
108	81.362	42.5001	Male	35.6066	26.638	127.051	75.3563	47.8899	57.0454	31.5637
109	70.0372	26.4861	Female	34.6694	24.3153	127.382	78.5903	48.5181	58.5421	28.3459
110	72.8354	29.2546	Male	34.7779	20.139	127.972	66.8438	41.6192	50.0274	28.2967
111	73.8084	45.6554	Male	35.0091	28.1147	129.301	63.8153	35.7527	45.1069	31.4274
112	57.7887	34.5734	Female	36.2318	23.3815	140.554	66.3137	35.7614	45.9455	29.1233
113	58.8017	43.5685	Female	35.5215	19.9177	112.192	63.8854	46.0288	51.981	27.2744
114	61.3222	36.0304	Male	35.0186	28.7379	125.968	68.9005	43.0673	51.6783	27.0388
115	45.4987	36.292	Female	34.5389	24.9347	152.454	76.7331	48.2061	57.7151	35.2914
116	80.3013	13.3716	Male	35.0623	26.7343	108.049	73.03	49.1779	57.1286	26.4258
117	77.3529	40.3919	Female	34.6969	26.7225	124.653	60.773	43.4343	49.2139	27.9588
118	53.7435	15.6169	Male	35.5368	24.3181	144.672	70.6719	52.6672	58.6688	27.5234
119	54.0859	36.119	Male	34.7986	26.1567	144.449	69.0874	43.6224	52.1107	28.6537
120	71.5843	30.7419	Male	35.8037	26.9307	135.409	74.4037	46.6258	55.8851	29.4042
121	46.8194	42.0223	Female	34.9875	25.9393	137.16	79.2504	46.3931	57.3455	28.6693
122	61.727	38.8103	Male	35.2284	28.854	115.477	67.5372	47.6921	54.3071	35.7715
123	72.0861	34.9746	Female	34.5717	24.8229	121.057	76.611	45.5148	55.8802	25.7457
124	73.4237	48.1775	Male	34.3865	23.0512	122.497	70.8427	41.3006	51.148	26.5237
125	67.736	51.6894	Male	34.9675	23.6238	113.127	74.1475	46.1462	55.48	24.9861
126	61.4294	35.7611	Male	34.9523	26.5915	129.698	72.8433	50.2094	57.754	31.231
127	64.7025	37.0561	Male	34.8792	25.7748	144.832	74.3054	51.8203	59.3153	26.1026
128	71.1765	28.4467	Male	35.7159	22.063	112.183	68.705	35.3017	46.4361	27.7955
129	74.6293	45.0552	Male	35.5471	28.4898	143.115	71.5207	48.8112	56.3811	28.775
130	52.0294	33.1917	Male	35.1012	25.0665	133.945	71.477	42.0853	51.8826	32.5411
131	69.5473	38.1524	Male	34.7724	25.5043	108.786	79.2341	48.5993	58.8109	29.375
132	65.3256	26.4447	Female	35.265	23.0109	147.326	71.9908	46.1061	54.7343	29.3685
133	59.7485	35.6358	Female	34.744	25.5273	133.915	72.4609	41.8022	52.0218	26.0016
134	70.1538	32.5937	Male	35.5971	23.3973	135.065	78.6883	41.6978	54.0279	29.1739
135	59.7376	30.9227	Female	35.1091	21.1845	135.379	67.7867	48.3925	54.8572	27.9823
136	62.4794	43.8104	Female	34.9429	25.6371	117.241	68.7074	41.5272	50.5873	30.1353
137	60.6603	36.1432	Male	34.5934	25.8738	120.679	72.4385	45.1273	54.231	34.5816
138	60.2731	49.8644	Female	35.403	22.5192	132.751	75.8963	46.0924	56.027	29.6801
139	73.0627	52.7386	Male	35.7908	27.6206	139.288	60.5182	51.1332	54.2615	32.6451
140	64.6323	33.0467	Male	35.3893	25.4967	119.284	69.0966	46.0996	53.7653	28.6406
141	58.1782	48.1269	Male	35.5259	29.5844	132.666	63.5775	50.0873	54.584	25.5702
142	73.0501	24.3852	Female	34.8015	23.7143	132.904	75.3341	44.7183	54.9236	25.4431
143	43.7757	41.9721	Male	35.4641	27.8305	136.684	65.2089	46.5311	52.757	26.2404
144	75.8765	28.0636	Female	34.4499	21.7744	124.388	65.8674	47.5252	53.6393	36.0673
145	61.7937	34.8045	Male	35.8069	20.6149	129.208	74.8126	38.1286	50.3566	27.8486
146	69.455	39.1334	Female	35.8323	22.5734	139.882	58.9415	40.4315	46.6015	29.869
147	80.0657	42.8636	Male	34.9982	23.8301	136.506	72.7927	44.5842	53.987	28.1037
148	55.3679	34.5609	Female	34.5567	26.3582	135.311	76.0752	46.2856	56.2155	27.7465
149	66.7592	22.4816	Male	35.5003	30.0784	141.965	67.5549	46.2909	53.3789	28.8282
150	48.4621	35.9719	Male	34.972	24.3078	108.371	64.4558	39.6652	47.9287	29.6234
151	58.9634	29.9284	Male	34.8853	25.573	119.758	71.6088	44.7712	53.717	25.6726
152	78.5846	11.1773	Male	35.8217	25.2727	159.721	78.1149	46.4724	57.0199	28.8603
153	60.3231	53.9314	Male	34.8607	29.4876	152.765	73.3885	49.576	57.5135	29.8434
154	64.9801	33.9753	Male	34.6584	23.4056	140.222	74.8464	39.3252	51.1656	31.0096
155	69.5884	46.2536	Female	35.6988	27.7674	119.662	80.8108	43.5818	55.9915	31.7282
156	76.7138	36.194	Female	34.5576	26.5864	145.073	72.721	50.1119	57.6482	25.515
157	68.0065	37.51	Male	34.4255	28.0123	131.545	66.7778	47.2272	53.7441	30.8568
158	57.3061	19.6859	Male	34.6765	25.5949	115.257	58.2289	43.3422	48.3045	34.067
159	62.2105	33.3714	Female	34.9966	24.8259	132.129	69.7019	40.5031	50.236	29.9665
160	66.4483	28.6611	Female	35.3483	29.9147	139.108	71.4239	43.6659	52.9186	31.471
161	69.6813	42.7795	Female	35.4838	25.4377	134.57	63.2054	47.1678	52.5136	23.3911
162	50.1342	40.2578	Male	34.9086	28.5765	117.314	56.8811	42.058	46.9991	30.1434
163	58.8079	33.5025	Male	34.6425	26.0274	141.55	80.3659	45.1582	56.8941	28.7467
164	63.5575	32.2354	Male	34.8121	24.5178	123.012	63.3611	43.9518	50.4216	32.3273
165	77.2057	33.5646	Male	34.952	23.7502	136.791	83.0148	43.9288	56.9575	28.7245
166	55.5242	23.5761	Female	34.7808	27.7549	146.745	60.8103	41.6739	48.0527	28.1639
167	61.2327	34.441	Male	35.078	26.1366	124.052	79.0351	43.4423	55.3066	27.9361
168	66.1359	42.291	Male	34.9914	22.3206	128.575	67.3198	41.9314	50.3942	27.0145
169	68.9928	24.8304	Male	34.5396	25.4076	135.235	73.9128	51.9763	59.2884	31.4192
170	76.4726	30.4375	Male	35.5987	24.7879	147.584	55.3302	41.2469	45.9413	34.2812
171	79.062	34.0835	Male	35.4656	26.5119	140.886	80.1913	47.2671	58.2418	27.4832
172	63.7291	41.9971	Male	35.1011	27.0399	142.849	64.3531	50.6164	55.1953	30.8323
173	73.591	34.8353	Female	34.4608	25.4035	119.643	76.569	37.4225	50.4713	26.5432
174	57.34	23.3353	Male	34.8514	23.5068	131.253	78.5607	38.6219	51.9348	30.0446
175	55.3898	41.5336	Male	34.9704	24.1435	121.747	74.3632	38.619	50.5337	36.937
176	61.7632	31.5663	Male	35.4177	29.0294	129.515	71.5629	38.3657	49.4314	29.2724
177	68.6277	46.4408	Male	34.3567	27.7323	129.365	75.0367	43.4898	54.0054	28.8478
178	82.8753	24.1896	Female	35.1893	26.1842	129.764	68.3103	34.9206	46.0505	26.9133
179	64.7951	31.4254	Male	34.7248	25.7205	124.084	80.4081	47.4956	58.4665	27.9662
180	66.2463	33.9207	Male	34.9095	28.4848	125.425	62.7048	44.3519	50.4696	29.3225
181	60.6824	48.2514	Female	35.9414	22.7195	141.247	69.5889	38.7315	49.0173	28.189
182	62.4088	18.1962	Female	35.5858	26.8831	143.71	60.735	40.7454	47.4086	29.4822
183	81.7524	35.8214	Male	35.5628	24.5769	131.594	78.2506	40.1689	52.8628	28.3436
184	65.1262	26.5078	Male	34.8698	30.9145	141.09	66.16	49.5104	55.0603	31.1344
185	56.239	26.713	Female	34.9877	31.0974	119.916	66.8351	40.2236	49.0941	27.9065
186	56.7188	45.7266	Male	34.6279	23.1599	132.315	65.6335	47.3925	53.4728	29.0961
187	63.0723	30.5103	Female	35.3419	28.7485	126.147	79.5084	48.8714	59.0838	26.3407
188	56.7183	24.3503	Male	34.8592	31.6493	129.788	67.9058	46.1949	53.4318	32.9286
189	75.5391	24.7713	Female	34.2913	22.0521	142.609	65.1648	43.5193	50.7345	32.9139
190	83.9209	28.9792	Female	34.9652	23.3186	137.803	72.6177	44.107	53.6106	31.4352
191	48.0078	40.9805	Male	35.2556	22.2294	143.057	72.2904	36.5609	48.4707	27.2427
192	46.7292	29.1806	Male	34.9507	25.9624	143.546	71.0724	43.9302	52.9776	27.229
193	57.4568	27.8383	Male	35.2124	27.0658	138.077	56.5196	39.3026	45.0416	20.2892
194	52.1745	54.4208	Male	35.3736	26.7911	124.323	69.7541	43.066	51.962	32.0557
195	60.9964	18.6512	Male	35.1985	27.6008	141.925	71.0011	44.4112	53.2745	32.4834
196	52.3064	28.3243	Female	35.0305	24.2217	141.751	73.1116	44.0463	53.7348	23.6891
197	41.4123	47.308	Male	35.1093	23.7309	145.327	61.9969	43.5384	49.6913	25.9189
198	57.9228	21.4292	Female	34.7968	25.5124	121.654	68.7045	47.1079	54.3068	26.3416
199	60.2414	46.4665	Male	34.1067	25.8934	134.215	68.3672	35.7367	46.6136	28.5078
200	58.2157	44.9178	Female	36.016	27.1378	136.901	69.2499	50.0269	56.4346	28.8522
201	76.1033	31.6727	Female	34.7465	23.9829	139.645	84.1055	42.1904	56.1621	26.966
202	63.1016	24.2343	Male	34.7721	27.5094	131.413	90.5708	51.2561	64.361	24.0294
203	54.0145	47.325	Female	35.3725	28.7106	127.11	69.9542	34.1501	46.0848	26.1769
204	51.5114	43.3104	Male	34.3531	26.3814	156.27	76.967	45.1138	55.7315	27.3883
205	70.0041	63.946	Female	35.5083	28.793	136.757	80.5228	45.5383	57.1998	22.7461
206	54.3603	29.5396	Male	35.4035	23.5176	143.202	78.6294	44.3052	55.7466	28.2961
207	58.1279	28.3205	Male	35.2721	24.8218	151.012	64.7709	40.3887	48.5161	29.5706
208	47.6472	28.3878	Male	35.4012	24.0953	133.557	65.8572	47.8393	53.8453	31.89
209	64.9045	60.9673	Female	35.3887	25.1719	126.141	70.3588	49.175	56.2363	26.0999
210	54.6829	37.8536	Female	35.579	26.8526	150.089	78.6192	46.8231	57.4218	26.8537
211	76.0553	23.2941	Male	35.4769	29.5685	153.984	74.7191	41.6419	52.6676	38.5818
212	56.4776	33.4582	Male	35.4675	27.8043	135.859	80.5087	47.0372	58.1944	27.7778
213	60.4313	26.2968	Male	34.1616	26.5431	153.339	72.2459	44.2872	53.6067	31.5034
214	57.9664	35.0618	Male	33.5928	26.3557	127.287	72.8066	48.9004	56.8691	27.064
215	72.944	45.6414	Male	34.6582	24.3765	112.881	62.9629	45.5767	51.3721	29.8927
216	56.5457	35.5595	Male	35.3341	28.1612	113.497	74.4361	52.2129	59.6207	26.2492
217	50.2145	30.9516	Female	35.2192	24.1594	149.401	53.9886	43.4708	46.9767	23.5414
218	56.7519	32.784	Male	35.0892	29.1536	144.859	64.9959	46.0669	52.3766	29.1005
219	82.0954	43.1747	Male	34.9729	24.2498	148.461	64.2093	56.2047	58.8729	32.7168
220	47.0938	33.1786	Male	35.9832	26.0285	134.577	73.4675	45.5148	54.8324	29.3666
221	67.8832	28.2722	Male	34.7906	28.0658	125.812	79.952	42.7914	55.1783	25.8379
222	50.6439	38.1414	Male	35.0385	21.0336	137.032	66.9711	48.1976	54.4554	23.0443
223	68.9362	38.945	Male	36.0891	27.9509	125.499	63.5982	45.4397	51.4925	29.3554
224	57.997	30.7412	Male	36.2079	26.7074	121.991	84.6348	44.6428	57.9735	29.1371
225	47.6251	27.4787	Male	35.3555	26.4043	127.049	76.3468	46.6003	56.5158	26.4775
226	62.9734	19.459	Male	35.1729	23.1482	111.908	79.631	43.3934	55.4726	25.1888
227	33.435	33.371	Female	34.5798	25.2956	124.406	73.0828	48.8646	56.9373	32.611
228	58.5078	34.1209	Male	35.5175	26.9341	112.861	71.6158	46.4122	54.8134	25.9466
229	45.3234	24.1168	Male	34.7866	25.1071	143.969	70.5029	51.5342	57.8571	28.9429
230	45.8227	48.3718	Male	34.4564	31.3032	127.771	74.2609	40.9419	52.0482	32.6671
231	56.1103	36.4802	Male	34.4019	26.7138	152.446	78.6062	47.9816	58.1898	30.4637
232	63.3397	44.0159	Male	35.3911	25.6496	133.458	85.2217	35.1756	51.8576	29.7986
233	60.9886	48.6827	Male	34.938	26.7399	130.93	74.3972	37.1272	49.5505	29.4049
234	70.7798	33.5002	Male	34.4537	27.7915	153.052	77.6813	42.1299	53.9804	29.4931
235	38.5921	48.063	Male	34.4763	27.2654	127.053	61.5083	50.0368	53.8606	30.1718
236	46.2888	42.4539	Male	34.3702	27.6931	135.23	80.2422	45.7544	57.2503	28.2313
237	65.5013	27.4584	Male	35.2768	27.0499	128.779	83.6553	48.7854	60.4087	30.7916
238	56.1976	46.3183	Male	34.7206	27.8057	152.51	77.1208	40.3582	52.6124	23.5702
239	48.3041	28.1683	Male	34.101	25.044	121.03	80.7251	43.8014	56.1093	29.719
240	58.8067	23.7161	Male	35.1859	27.0208	129.942	56.324	45.5181	49.1201	26.4975
241	47.0591	45.0511	Female	34.542	25.4232	133.321	65.1677	47.6224	53.4709	28.0906
242	64.2055	37.9367	Male	34.4105	25.5168	141.292	71.7179	43.2135	52.7149	29.1522
243	61.1548	47.6699	Male	34.7035	23.9501	131.332	68.3071	48.7018	55.2369	22.0814
244	63.3054	40.8515	Male	35.527	25.7251	138.585	83.9106	47.1211	59.3843	33.6344
245	83.0432	36.6994	Male	34.1367	23.952	142.086	58.585	47.35	51.095	28.2571
246	50.7004	32.4058	Male	35.0658	26.2944	123.904	72.0894	48.7791	56.5492	33.8946
247	82.7789	30.7379	Male	35.3044	25.8431	118.727	70.6398	50.3321	57.1013	23.6323
248	62.0459	38.7122	Male	34.32	22.584	140.782	81.8416	46.437	58.2385	22.8622
249	35.0044	36.2516	Female	34.9225	25.165	129.77	69.3622	46.5458	54.1513	28.0235
250	66.9956	55.484	Female	35.272	23.6315	137.394	73.1197	44.5658	54.0838	30.7852
251	86.74	53.4879	Male	34.9213	24.0623	129.723	66.8629	40.4102	49.2278	31.0769
252	36.0644	25.2111	Male	34.7053	24.7534	123.667	78.9923	40.5442	53.3603	22.4821
253	72.2601	36.2977	Female	34.4264	23.4568	153.85	87.1707	38.2224	54.5385	22.9844
254	59.0943	28.6187	Female	34.8045	24.728	144.021	70.419	49.4826	56.4614	31.0543
255	58.7812	55.1238	Male	35.0474	27.4707	130.407	87.9194	36.8422	53.868	24.4213
256	71.5247	52.2724	Male	34.9432	24.9313	149.326	71.6854	44.471	53.5424	30.8044
257	60.3873	43.2062	Male	35.0191	22.7063	142.753	85.4857	49.2969	61.3599	26.3849
258	72.0788	25.0015	Male	34.8451	24.2161	162.515	79.7279	37.1628	51.3512	31.4059
259	71.943	21.2735	Male	34.6626	26.7018	132.139	76.2668	45.3295	55.6419	28.6766
260	46.0763	41.1379	Male	34.6532	26.2997	131.607	72.0618	42.2657	52.1978	29.2459
261	54.9097	53.6284	Female	34.5867	26.7874	143.069	89.3231	43.5187	58.7868	30.6494
262	53.141	45.5153	Male	35.5775	23.661	131.216	65.5604	44.9367	51.8113	29.5205
263	72.8907	35.285	Female	34.6089	25.6601	133.361	75.8958	40.8763	52.5495	33.1826
264	83.6505	32.4138	Male	35.5533	28.8362	132.156	69.2431	47.9043	55.0172	30.9751
265	55.1636	40.8394	Female	35.3423	27.9117	141.86	63.4866	45.3081	51.3676	25.669
266	58.0859	42.5897	Male	34.3411	26.0395	121.843	64.9563	50.3342	55.2082	26.5834
267	60.0278	39.4495	Male	35.9973	27.378	131.204	67.5444	51.711	56.9888	27.395
268	52.9503	30.7838	Female	34.9613	23.0966	164.452	73.327	39.1919	50.5702	29.9569
269	75.5346	44.3602	Male	34.6472	24.2683	144.573	78.3318	52.1047	60.8471	32.2833
270	45.2696	45.5108	Male	35.7473	25.9053	168.962	77.0028	43.638	54.7596	30.9126
271	62.7191	42.9487	Male	34.6249	22.6897	139.861	55.9749	38.9651	44.635	29.6923
272	68.3306	21.6329	Male	36.2229	25.1819	139.596	68.5661	44.2547	52.3585	29.4075
273	52.9246	23.0779	Male	35.6388	29.0236	123.541	58.6595	45.9531	50.1886	25.9256
274	53.5684	48.9039	Male	34.9893	24.7557	130.774	88.9087	40.7202	56.783	30.1669
275	59.8542	52.3056	Male	34.5269	26.1127	128.415	74.1135	42.946	53.3352	34.8109
276	63.4334	31.484	Female	34.6998	26.1188	119.997	79.3749	43.9368	55.7495	30.6922
