# Supplementary material for: Influence of blood hemodynamics on the treatment outcomes of limited fluid resuscitation in emergency patients with traumatic hemorrhagic shock
Source: Clinics (Sao Paulo). 2023 Dec 1;78:100308. doi: 10.1016/j.clinsp.2023.100308 (PMC10711384; doi:10.1016/j.clinsp.2023.100308)
Supplement: Supplementary file 2 [file mmc2.xls]

## Sheet: 细胞因子
Group	No	Stage	IL_4	IL_10	IL_6	TNF_a
Low	1	T0	0.570293	0.363263	0.159694	0.135281
Low	2	T0	0.375734	0.599637	0.330493	0.359188
Low	3	T0	1.0694	0.420744	0.198721	0.221487
Low	4	T0	0.53391	0.507518	0.259237	0.281944
Low	5	T0	0.897799	0.438631	0.23426	0.272828
Low	6	T0	0.583012	0.474588	0.239693	0.273931
Low	7	T0	0.846275	0.27997	0.0740525	0.0587079
Low	8	T0	0.612436	0.361214	0.126256	0.129185
Low	9	T0	0.456997	0.420381	0.198198	0.217261
Low	10	T0	0.469199	0.364829	0.167357	0.161451
Low	11	T0	0.699095	0.340386	0.119613	0.10701
Low	12	T0	0.870646	0.347219	0.125179	0.123535
Low	13	T0	0.77768	0.0514436	0.00116969	0.0189598
Low	14	T0	0.944577	0.0583337	0.00672689	0.0324224
Low	15	T0	0.374118	0.438358	0.231025	0.255472
Low	16	T0	0.426378	0.379601	0.174115	0.18564
Low	17	T0	0.465571	0.281872	0.0768613	0.0653744
Low	18	T0	0.785251	0.324191	0.0985694	0.102677
Low	19	T0	0.667158	0.40848	0.180471	0.207555
Low	20	T0	0.486182	0.151574	0.0681646	0.0553825
Low	21	T0	0.667084	0.623013	0.37009	0.377945
Low	22	T0	0.443895	0.437572	0.228736	0.255029
Low	23	T0	1.31622	0.362336	0.153373	0.134446
Low	24	T0	0.382724	0.594301	0.320509	0.343365
Low	25	T0	0.492986	0.518021	0.272813	0.300849
Low	26	T0	0.579346	0.134739	0.0534361	0.0515378
Low	27	T0	0.904345	0.522678	0.276434	0.303451
Low	28	T0	0.84161	0.320127	0.0949419	0.0924397
Low	29	T0	0.418247	0.539798	0.298083	0.314681
Low	30	T0	0.607451	0.587279	0.311934	0.331931
Low	31	T0	0.611025	0.500007	0.258254	0.277976
Low	32	T0	0.544248	0.533072	0.28139	0.304726
Low	33	T0	0.79842	0.383864	0.17848	0.203646
Low	34	T0	0.238436	0.0913143	0.0136087	0.0352096
Low	35	T0	0.1806	0.115871	0.0503555	0.0465296
Low	36	T0	0.807166	0.497376	0.249281	0.277689
Low	37	T0	0.36045	0.426819	0.217775	0.249836
Low	38	T0	0.608404	0.411193	0.188012	0.210829
Low	39	T0	0.550266	0.5842	0.300217	0.328538
Low	40	T0	0.982043	0.113804	0.0359803	0.0437368
Low	41	T0	0.883453	0.424524	0.217713	0.22931
Low	42	T0	0.562053	0.552236	0.299418	0.315357
Low	43	T0	0.654137	0.434187	0.222991	0.253417
Low	44	T0	0.344476	0.609488	0.345241	0.371634
Low	45	T0	0.992016	0.28383	0.0851766	0.0691203
Low	46	T0	0.843403	0.51099	0.266585	0.298208
Low	47	T0	0.550442	0.314071	0.0860135	0.0783412
Low	48	T0	0.966674	0.509235	0.262924	0.282789
Low	49	T0	0.555013	0.421184	0.201567	0.225114
Low	50	T0	0.492943	0.367522	0.16829	0.177683
Low	51	T0	1.12064	0.321619	0.0980525	0.0995101
Low	52	T0	0.912191	0.668904	0.446114	0.411217
Low	53	T0	0.642846	0.337281	0.111429	0.103975
Low	54	T0	0.869284	0.377454	0.171368	0.181616
Low	55	T0	0.6339	0.400219	0.179418	0.205437
Low	56	T0	0.957111	0.537898	0.284527	0.307658
Low	57	T0	0.493654	0.604865	0.336604	0.368143
Low	58	T0	0.626212	0.451185	0.239141	0.273722
Low	59	T0	1.17368	0.338356	0.112072	0.104698
Low	1	T1	1.10624	0.86125	0.989771	0.657979
Low	2	T1	1.13892	1.24427	1.57853	1.2608
Low	3	T1	1.04657	0.803699	0.806464	0.560522
Low	4	T1	0.6152	1.31842	1.69192	1.38834
Low	5	T1	0.99812	1.19399	1.49291	1.17328
Low	6	T1	0.832548	0.820712	0.808454	0.560958
Low	7	T1	0.272135	1.03641	1.2995	0.980601
Low	8	T1	1.29125	0.796507	0.79347	0.550747
Low	9	T1	0.917249	1.20724	1.52226	1.24085
Low	10	T1	0.466748	0.645548	0.392769	0.387406
Low	11	T1	0.951458	1.17789	1.43557	1.13897
Low	12	T1	0.433018	1.06695	1.30337	0.987514
Low	13	T1	1.5308	0.595508	0.328874	0.343697
Low	14	T1	0.304136	0.833574	0.901361	0.577007
Low	15	T1	0.640546	0.66772	0.442935	0.402263
Low	16	T1	0.768382	0.716565	0.63568	0.450407
Low	17	T1	1.16453	0.835599	0.91465	0.583794
Low	18	T1	0.835869	1.19053	1.44637	1.14524
Low	19	T1	0.9236	0.943667	1.09465	0.744401
Low	20	T1	1.52214	1.01618	1.27598	0.930704
Low	21	T1	0.288267	0.699715	0.618057	0.430108
Low	22	T1	1.21119	0.964978	1.14999	0.823124
Low	23	T1	0.701141	0.780507	0.733854	0.524415
Low	24	T1	1.07484	0.692553	0.538211	0.42904
Low	25	T1	0.246077	0.742742	0.694981	0.492798
Low	26	T1	0.810507	1.11977	1.38681	1.08496
Low	27	T1	0.744258	1.11535	1.37622	1.07244
Low	28	T1	1.94961	0.838283	0.919446	0.607067
Low	29	T1	1.29369	0.96025	1.12666	0.807979
Low	30	T1	0.888114	0.787451	0.769798	0.544639
Low	31	T1	1.48339	0.857647	0.984405	0.655104
Low	32	T1	1.25237	0.715533	0.634635	0.434538
Low	33	T1	1.01026	0.651377	0.403168	0.396012
Low	34	T1	1.57054	1.0136	1.25411	0.923068
Low	35	T1	1.41683	0.609902	0.349356	0.371906
Low	36	T1	1.10184	0.876664	1.01934	0.678114
Low	37	T1	0.850296	0.794655	0.788235	0.54563
Low	38	T1	1.18327	0.787361	0.760366	0.543864
Low	39	T1	0.759825	0.740064	0.689374	0.484879
Low	40	T1	0.744081	0.632274	0.384094	0.382389
Low	41	T1	0.971852	0.668466	0.443073	0.408573
Low	42	T1	0.697546	0.955515	1.11162	0.794225
Low	43	T1	1.21347	0.735227	0.688017	0.483565
Low	44	T1	0.66316	1.43089	1.82546	1.49586
Low	45	T1	1.0513	0.997059	1.21185	0.862032
Low	46	T1	1.44808	0.920064	1.09451	0.737683
Low	47	T1	1.14232	0.824976	0.855944	0.571677
Low	48	T1	0.760739	0.895615	1.09081	0.722045
Low	49	T1	0.729003	0.877771	1.02784	0.683704
Low	50	T1	0.971437	1.34236	1.69626	1.42004
Low	51	T1	1.36328	0.758466	0.704546	0.499452
Low	52	T1	0.823101	0.683727	0.499944	0.420068
Low	53	T1	1.67586	0.762032	0.71304	0.502031
Low	54	T1	1.19056	0.676596	0.44788	0.413978
Low	55	T1	1.55697	0.656522	0.441042	0.397164
Low	56	T1	1.12096	0.771916	0.718139	0.518708
Low	57	T1	0.636236	0.798539	0.794253	0.56031
Low	58	T1	1.31086	0.629081	0.370424	0.37887
Low	59	T1	0.896838	1.03613	1.27861	0.946289
Low	1	T2	2.22349	0.70789	0.622257	0.431308
Low	2	T2	0.752636	1.60172	2.2227	1.97276
Low	3	T2	0.416571	0.883667	1.03569	0.701712
Low	4	T2	0.877614	0.724325	0.654959	0.458572
Low	5	T2	0.997382	1.52842	2.00713	1.66862
Low	6	T2	1.32396	0.589685	0.31401	0.336009
Low	7	T2	0.976963	0.97498	1.16565	0.826899
Low	8	T2	1.02961	0.849791	0.980657	0.653095
Low	9	T2	1.22716	0.833453	0.863545	0.576259
Low	10	T2	0.78207	1.24538	1.57987	1.26378
Low	11	T2	1.0258	1.24645	1.59817	1.34289
Low	12	T2	1.44298	0.618235	0.361838	0.373355
Low	13	T2	1.86724	0.586954	0.310743	0.32862
Low	14	T2	0.524183	0.565732	0.299889	0.31689
Low	15	T2	1.05469	1.27425	1.64494	1.34616
Low	16	T2	0.508128	0.983585	1.19359	0.847531
Low	17	T2	0.999911	0.694388	0.539638	0.4292
Low	18	T2	1.45748	1.12116	1.38975	1.12352
Low	19	T2	0.898839	1.23388	1.54439	1.24462
Low	20	T2	1.88864	1.45277	1.86481	1.62348
Low	21	T2	1.19944	1.07305	1.31062	0.999374
Low	22	T2	0.956045	0.944921	1.11033	0.777163
Low	23	T2	0.456918	0.683095	0.490282	0.417049
Low	24	T2	0.316682	0.844655	0.944726	0.645196
Low	25	T2	1.18514	1.11364	1.34401	1.03631
Low	26	T2	0.692878	1.14855	1.42746	1.13393
Low	27	T2	1.13701	1.38798	1.70241	1.43659
Low	28	T2	1.24218	1.14237	1.40289	1.12991
Low	29	T2	0.716164	0.84441	0.934175	0.638773
Low	30	T2	1.76712	0.822947	0.840627	0.563681
Low	31	T2	1.89561	0.724506	0.65566	0.464866
Low	32	T2	1.3099	0.72296	0.637019	0.451564
Low	33	T2	2.07172	1.00368	1.23269	0.880325
Low	34	T2	1.35703	0.608419	0.342504	0.371333
Low	35	T2	1.15522	0.865147	1.0139	0.667086
Low	36	T2	0.574624	0.760577	0.713031	0.500863
Low	37	T2	0.84322	0.844342	0.924277	0.625832
Low	38	T2	1.26976	1.01236	1.24475	0.895898
Low	39	T2	0.865144	0.889609	1.0553	0.720872
Low	40	T2	1.5908	1.44622	1.83236	1.541
Low	41	T2	0.465144	1.68281	2.33192	1.98606
Low	42	T2	0.813973	1.24338	1.55949	1.24872
Low	43	T2	0.979495	1.57625	2.09944	1.70813
Low	44	T2	1.35643	1.07184	1.30343	0.996067
Low	45	T2	0.638959	1.27601	1.67944	1.36728
Low	46	T2	0.477895	0.732873	0.680646	0.465826
Low	47	T2	1.47227	0.728862	0.668709	0.465153
Low	48	T2	1.78869	0.630352	0.38025	0.37961
Low	49	T2	0.824601	0.763633	0.715508	0.502317
Low	50	T2	0.958731	0.600988	0.330571	0.361714
Low	51	T2	1.45297	0.747258	0.697029	0.498379
Low	52	T2	1.1621	1.20077	1.51551	1.20456
Low	53	T2	1.44879	0.785251	0.7354	0.537369
Low	54	T2	1.34556	0.976246	1.18008	0.83276
Low	55	T2	1.28246	0.734507	0.682816	0.469117
Low	56	T2	0.717452	0.749664	0.697639	0.498793
Low	57	T2	0.952245	1.07716	1.32053	1.0223
Low	58	T2	1.39122	0.963665	1.13796	0.811749
Low	59	T2	1.58033	1.47205	1.89447	1.66629
Medium	1	T0	0.661233	0.660365	0.255428	0.299573
Medium	2	T0	0.389967	0.492255	0.18431	0.237318
Medium	3	T0	0.683493	0.45139	0.157014	0.21901
Medium	4	T0	1.14122	0.467764	0.166844	0.223534
Medium	5	T0	0.58655	0.581594	0.224034	0.273265
Medium	6	T0	0.945888	0.690728	0.266837	0.311012
Medium	7	T0	0.618629	0.599512	0.231354	0.281063
Medium	8	T0	0.772402	0.728413	0.284487	0.326639
Medium	9	T0	0.884274	0.434804	0.145471	0.205934
Medium	10	T0	1.12285	0.342825	0.0919272	0.158165
Medium	11	T0	0.813395	0.126848	0.00857297	0.0676264
Medium	12	T0	0.762809	0.171256	0.0108989	0.0805971
Medium	13	T0	0.731532	0.179575	0.0176272	0.0858977
Medium	14	T0	0.661384	0.69583	0.269154	0.31163
Medium	15	T0	0.892981	0.377569	0.10052	0.168075
Medium	16	T0	0.990628	0.543935	0.211854	0.266167
Medium	17	T0	0.50775	0.588612	0.228404	0.279309
Medium	18	T0	0.615643	0.720011	0.282197	0.32523
Medium	19	T0	0.584676	0.219068	0.0190765	0.100866
Medium	20	T0	0.662788	0.500406	0.187504	0.24004
Medium	21	T0	0.839987	0.281934	0.0490324	0.120724
Medium	22	T0	0.597972	0.518204	0.202473	0.258292
Medium	23	T0	0.521121	0.64517	0.255111	0.29823
Medium	24	T0	0.860356	0.343158	0.0925754	0.162463
Medium	25	T0	0.624259	0.338886	0.0905262	0.15805
Medium	26	T0	0.490104	0.537896	0.207366	0.261506
Medium	27	T0	0.143588	0.703798	0.274745	0.316796
Medium	28	T0	0.722427	0.392879	0.104327	0.185799
Medium	29	T0	0.89829	0.671319	0.264572	0.30821
Medium	30	T0	1.35368	0.469805	0.168047	0.225298
Medium	31	T0	0.824715	0.0387352	0.0031529	0.0213942
Medium	32	T0	1.05873	0.43888	0.148362	0.210272
Medium	33	T0	0.675111	0.522449	0.203286	0.260979
Medium	34	T0	0.818681	0.58505	0.226351	0.278419
Medium	35	T0	0.704766	0.0222028	0.00044279	0.0111271
Medium	36	T0	0.665613	0.322793	0.0658886	0.149946
Medium	37	T0	0.945103	0.396411	0.10814	0.187431
Medium	38	T0	0.624128	0.576929	0.221712	0.270861
Medium	39	T0	0.845066	0.438307	0.147198	0.208167
Medium	40	T0	0.821765	0.542284	0.209563	0.263523
Medium	41	T0	0.826013	0.612619	0.23849	0.288813
Medium	42	T0	0.457886	0.685298	0.265587	0.3106
Medium	43	T0	1.20991	0.605702	0.234956	0.285677
Medium	44	T0	0.960855	0.621915	0.241986	0.291066
Medium	45	T0	0.742857	0.493484	0.185911	0.237655
Medium	46	T0	0.713121	0.330335	0.0831727	0.157612
Medium	47	T0	0.980595	0.580456	0.223475	0.273213
Medium	48	T0	0.636884	0.424751	0.133229	0.194775
Medium	49	T0	0.700963	0.266891	0.0328236	0.112637
Medium	50	T0	1.03137	0.465551	0.157125	0.21962
Medium	51	T0	0.821033	0.711918	0.279534	0.324212
Medium	52	T0	0.754432	0.325098	0.0667079	0.153979
Medium	53	T0	0.423113	0.696782	0.269226	0.313543
Medium	54	T0	0.711183	0.585478	0.228347	0.278777
Medium	55	T0	0.607782	0.620414	0.240773	0.289551
Medium	56	T0	0.670089	0.412745	0.123332	0.192418
Medium	57	T0	0.680745	0.132342	0.00942412	0.0797054
Medium	58	T0	0.388371	0.306161	0.0569745	0.136277
Medium	59	T0	0.928786	0.30495	0.0523533	0.125177
Medium	60	T0	0.777308	0.709997	0.278486	0.319946
Medium	61	T0	0.49295	0.359378	0.0999645	0.167902
Medium	62	T0	0.632516	0.699696	0.272852	0.314414
Medium	63	T0	0.681796	0.671956	0.265252	0.309872
Medium	64	T0	0.475853	0.744474	0.286803	0.32898
Medium	65	T0	0.713776	0.307021	0.0579014	0.136455
Medium	66	T0	0.796787	0.627202	0.242439	0.291075
Medium	67	T0	0.764334	0.511383	0.19761	0.247903
Medium	68	T0	0.748497	0.350235	0.095429	0.167217
Medium	69	T0	0.584788	0.606198	0.236383	0.286063
Medium	70	T0	0.795124	0.402807	0.117371	0.188625
Medium	71	T0	0.914094	0.745293	0.287771	0.330559
Medium	72	T0	0.92975	0.575377	0.217422	0.269615
Medium	73	T0	1.0781	0.38383	0.103081	0.185419
Medium	74	T0	0.868728	0.240969	0.0191622	0.101719
Medium	75	T0	0.93664	0.383239	0.102237	0.179599
Medium	76	T0	0.466336	0.438245	0.146261	0.20808
Medium	77	T0	0.956478	0.100599	0.00498537	0.0409528
Medium	78	T0	0.579023	0.514792	0.199384	0.252021
Medium	79	T0	0.970705	0.611631	0.236888	0.287189
Medium	80	T0	0.922911	0.595365	0.230979	0.279474
Medium	81	T0	0.555216	0.701012	0.273309	0.31566
Medium	82	T0	0.833096	0.327182	0.0707994	0.154756
Medium	83	T0	0.550457	0.688809	0.266358	0.310702
Medium	84	T0	0.437615	0.653718	0.255178	0.299
Medium	85	T0	0.554974	0.539843	0.208753	0.262166
Medium	86	T0	0.766146	0.560522	0.216228	0.26777
Medium	87	T0	0.776368	0.644149	0.252819	0.298134
Medium	88	T0	0.274977	0.472073	0.1704	0.225674
Medium	89	T0	0.854322	0.473905	0.174521	0.236739
Medium	90	T0	0.340827	0.40183	0.113299	0.188304
Medium	91	T0	0.417354	0.51487	0.19972	0.254458
Medium	92	T0	0.864321	0.644138	0.250542	0.295051
Medium	93	T0	0.693443	0.472556	0.170722	0.233053
Medium	94	T0	0.5877	0.542924	0.210781	0.264048
Medium	95	T0	0.986022	0.604958	0.231731	0.283374
Medium	96	T0	0.64648	0.513815	0.198075	0.249376
Medium	97	T0	0.958453	0.439984	0.149095	0.212095
Medium	98	T0	0.404972	0.501219	0.18986	0.242566
Medium	99	T0	0.419536	0.569099	0.217073	0.26852
Medium	100	T0	0.774751	0.184223	0.018329	0.0943768
Medium	101	T0	1.00618	0.725383	0.28381	0.326263
Medium	102	T0	0.547947	0.279002	0.0457748	0.119824
Medium	103	T0	0.776814	0.32789	0.0796696	0.155909
Medium	104	T0	0.541833	0.429187	0.133381	0.196093
Medium	105	T0	0.756495	0.478787	0.182959	0.237306
Medium	106	T0	0.869257	0.636795	0.248286	0.294106
Medium	107	T0	0.237971	0.534524	0.206247	0.261327
Medium	108	T0	0.88617	0.313516	0.0610367	0.14765
Medium	109	T0	0.753658	0.110677	0.00730116	0.0649499
Medium	110	T0	0.94977	0.668375	0.261788	0.302507
Medium	111	T0	0.808434	0.637256	0.249145	0.294272
Medium	112	T0	0.990961	0.634627	0.243683	0.292559
Medium	113	T0	0.672486	0.172221	0.013378	0.0851886
Medium	114	T0	0.698796	0.423	0.129336	0.193036
Medium	115	T0	0.976253	0.74005	0.286312	0.327466
Medium	116	T0	0.652818	0.267805	0.0435122	0.115207
Medium	117	T0	0.558304	0.477815	0.177793	0.236982
Medium	118	T0	0.658372	0.583477	0.225019	0.277313
Medium	119	T0	0.83283	0.629422	0.243432	0.292404
Medium	120	T0	0.809012	0.551486	0.213354	0.266617
Medium	121	T0	0.713494	0.294295	0.0516646	0.12087
Medium	122	T0	1.03714	0.442673	0.15396	0.216008
Medium	123	T0	0.859029	0.699492	0.272536	0.314042
Medium	124	T0	0.59694	0.408746	0.122859	0.192215
Medium	125	T0	0.661134	0.508801	0.196692	0.247138
Medium	126	T0	0.521539	0.503014	0.194856	0.245338
Medium	127	T0	0.966419	0.713119	0.279754	0.324501
Medium	128	T0	0.82587	0.620027	0.239573	0.289287
Medium	129	T0	0.920777	0.660729	0.257855	0.302209
Medium	130	T0	0.952369	0.529426	0.204521	0.261277
Medium	131	T0	0.734482	0.710843	0.279303	0.32085
Medium	132	T0	1.00942	0.254034	0.0303281	0.103096
Medium	133	T0	0.235928	0.429685	0.13988	0.204443
Medium	1	T1	1.72108	1.87426	0.811258	1.027
Medium	2	T1	1.10483	1.02054	0.338188	0.361883
Medium	3	T1	1.26634	0.886289	0.320398	0.351196
Medium	4	T1	1.09264	1.40744	0.520465	0.535188
Medium	5	T1	1.38278	1.10424	0.364298	0.378862
Medium	6	T1	1.14212	1.68879	0.693359	0.778116
Medium	7	T1	1.14134	0.871632	0.312083	0.341466
Medium	8	T1	0.983205	1.82842	0.742735	0.919002
Medium	9	T1	1.1207	1.01725	0.33613	0.360602
Medium	10	T1	0.922292	0.900963	0.321497	0.351315
Medium	11	T1	1.31181	1.88724	0.824167	1.06441
Medium	12	T1	0.679775	1.57116	0.583775	0.631687
Medium	13	T1	1.18218	0.925946	0.327524	0.355531
Medium	14	T1	0.765947	1.2694	0.443298	0.448619
Medium	15	T1	1.38331	0.799946	0.308752	0.339529
Medium	16	T1	0.299551	1.83184	0.745105	0.927194
Medium	17	T1	1.28987	1.42211	0.524491	0.543164
Medium	18	T1	1.41312	0.811284	0.310633	0.341255
Medium	19	T1	1.45241	1.5559	0.58334	0.627462
Medium	20	T1	1.13379	1.23411	0.431794	0.431374
Medium	21	T1	1.86596	1.46363	0.54754	0.574109
Medium	22	T1	0.844189	1.85871	0.768178	0.94549
Medium	23	T1	0.511647	1.10032	0.362986	0.37787
Medium	24	T1	1.31623	1.17289	0.394804	0.397336
Medium	25	T1	0.897846	2.00845	0.940833	1.19288
Medium	26	T1	0.541154	1.98419	0.924394	1.17292
Medium	27	T1	1.11774	1.8659	0.806839	1.01117
Medium	28	T1	0.927079	2.11907	1.12466	1.26671
Medium	29	T1	0.778234	1.1682	0.392148	0.396701
Medium	30	T1	0.997886	0.756244	0.296426	0.333886
Medium	31	T1	1.29151	1.08933	0.355135	0.374662
Medium	32	T1	1.31983	0.781999	0.302113	0.336064
Medium	33	T1	1.44697	1.09783	0.35976	0.377577
Medium	34	T1	1.30963	1.04705	0.341073	0.368192
Medium	35	T1	1.60625	1.13929	0.386508	0.393291
Medium	36	T1	1.2998	1.10731	0.368909	0.3808
Medium	37	T1	1.74687	1.33735	0.473232	0.492949
Medium	38	T1	0.737578	2.08271	0.997203	1.22429
Medium	39	T1	1.87093	1.03411	0.339966	0.362767
Medium	40	T1	0.756264	1.48965	0.554863	0.581206
Medium	41	T1	1.65472	2.08469	1.00487	1.23241
Medium	42	T1	0.9808	1.03207	0.339783	0.36232
Medium	43	T1	0.81297	0.872439	0.313908	0.342042
Medium	44	T1	1.58488	1.83777	0.754245	0.933715
Medium	45	T1	0.952991	0.908437	0.323612	0.353112
Medium	46	T1	1.2379	1.21606	0.422614	0.421904
Medium	47	T1	1.17866	2.05021	0.970894	1.20347
Medium	48	T1	0.220027	0.872413	0.312658	0.341728
Medium	49	T1	1.44014	1.74637	0.726838	0.848432
Medium	50	T1	0.648378	1.5558	0.583216	0.623779
Medium	51	T1	1.21431	1.61723	0.642978	0.736644
Medium	52	T1	1.08301	1.10569	0.364854	0.379903
Medium	53	T1	0.844009	1.57905	0.60162	0.654158
Medium	54	T1	1.02542	2.07875	0.972934	1.20427
Medium	55	T1	0.723202	1.39202	0.507471	0.529664
Medium	56	T1	1.3178	1.33338	0.469001	0.49203
Medium	57	T1	0.952168	1.75988	0.727309	0.865987
Medium	58	T1	1.49516	1.29253	0.449001	0.458683
Medium	59	T1	0.667274	0.797191	0.305983	0.338577
Medium	60	T1	1.52873	1.44572	0.542032	0.566661
Medium	61	T1	1.06246	1.39622	0.508643	0.530036
Medium	62	T1	1.21006	2.17842	1.13206	1.44416
Medium	63	T1	0.911175	1.32389	0.465464	0.488856
Medium	64	T1	1.06021	1.25719	0.436024	0.439208
Medium	65	T1	1.65761	1.98811	0.93699	1.18269
Medium	66	T1	0.863859	0.762105	0.29984	0.335488
Medium	67	T1	1.31294	1.98606	0.935267	1.1768
Medium	68	T1	0.640507	2.08051	0.981146	1.21968
Medium	69	T1	1.35103	1.91213	0.87135	1.11436
Medium	70	T1	0.801016	0.754204	0.296033	0.332738
Medium	71	T1	1.17902	1.04727	0.344245	0.368303
Medium	72	T1	0.933834	1.23737	0.43213	0.43285
Medium	73	T1	0.909055	1.36405	0.495765	0.509819
Medium	74	T1	1.20459	1.6021	0.62329	0.70541
Medium	75	T1	1.85582	1.44561	0.540999	0.56492
Medium	76	T1	1.04493	0.884964	0.318431	0.351043
Medium	77	T1	1.53732	1.02972	0.338867	0.362245
Medium	78	T1	1.19332	1.5862	0.60498	0.674153
Medium	79	T1	0.790643	1.40545	0.514436	0.53414
Medium	80	T1	0.612081	1.20945	0.411691	0.415405
Medium	81	T1	1.02042	1.49097	0.565013	0.585794
Medium	82	T1	1.19162	2.0934	1.03353	1.26231
Medium	83	T1	1.77616	0.759086	0.299405	0.334893
Medium	84	T1	0.848932	1.54539	0.581942	0.610549
Medium	85	T1	1.56311	1.53039	0.572912	0.598291
Medium	86	T1	1.17429	1.95906	0.914619	1.13071
Medium	87	T1	1.48948	1.76976	0.728865	0.887088
Medium	88	T1	1.50772	1.19633	0.404194	0.407137
Medium	89	T1	1.41092	1.98	0.914937	1.14261
Medium	90	T1	0.927078	0.742866	0.286519	0.328942
Medium	91	T1	0.935057	0.787181	0.303695	0.337708
Medium	92	T1	1.16815	1.07601	0.353328	0.371822
Medium	93	T1	1.93481	0.926787	0.328486	0.355905
Medium	94	T1	0.813824	1.23557	0.431977	0.431462
Medium	95	T1	1.31034	1.50107	0.568188	0.58973
Medium	96	T1	0.691844	1.12251	0.379886	0.38864
Medium	97	T1	0.83226	1.08067	0.353386	0.372896
Medium	98	T1	1.01148	0.804691	0.310506	0.340719
Medium	99	T1	0.873905	0.783288	0.302242	0.336963
Medium	100	T1	0.705768	1.88975	0.82651	1.08339
Medium	101	T1	0.660737	1.01557	0.3358	0.359032
Medium	102	T1	1.53882	1.19898	0.405976	0.410627
Medium	103	T1	1.44264	1.43846	0.536314	0.562912
Medium	104	T1	1.41068	1.39038	0.506406	0.528388
Medium	105	T1	0.82866	1.61741	0.645262	0.745722
Medium	106	T1	0.963434	1.08679	0.354385	0.374217
Medium	107	T1	1.03351	0.745897	0.289241	0.331956
Medium	108	T1	1.54443	0.996019	0.333878	0.357311
Medium	109	T1	1.66522	1.67809	0.687059	0.770545
Medium	110	T1	1.66345	1.90196	0.869532	1.10394
Medium	111	T1	1.84303	1.9578	0.907408	1.12387
Medium	112	T1	0.980172	0.880984	0.314815	0.349258
Medium	113	T1	1.6892	1.20657	0.409888	0.413327
Medium	114	T1	1.30367	1.11025	0.374256	0.383871
Medium	115	T1	0.663166	0.840397	0.312009	0.341313
Medium	116	T1	1.1428	1.28661	0.448466	0.45597
Medium	117	T1	1.1548	1.54055	0.581066	0.606284
Medium	118	T1	1.26239	2.24757	1.35561	1.45118
Medium	119	T1	1.5482	1.10842	0.371885	0.38367
Medium	120	T1	0.485219	1.89053	0.833185	1.08446
Medium	121	T1	1.13972	0.962349	0.331614	0.356712
Medium	122	T1	0.676955	0.668487	0.263736	0.307019
Medium	123	T1	1.64637	0.753902	0.292997	0.331996
Medium	124	T1	0.821634	1.89883	0.869167	1.10178
Medium	125	T1	0.907687	1.86168	0.778638	0.974468
Medium	126	T1	1.4505	1.12536	0.385099	0.38992
Medium	127	T1	1.18065	1.04292	0.340359	0.36455
Medium	128	T1	1.44585	1.44843	0.544269	0.568096
Medium	129	T1	1.81715	1.73611	0.710699	0.826986
Medium	130	T1	1.18106	1.012	0.335093	0.357484
Medium	131	T1	0.734506	1.27878	0.444537	0.450934
Medium	132	T1	0.753253	0.92107	0.324115	0.354643
Medium	133	T1	1.05726	1.20862	0.410756	0.414663
Medium	1	T2	1.73094	1.19528	0.402685	0.40641
Medium	2	T2	1.04129	1.36349	0.490446	0.507184
Medium	3	T2	1.40143	1.60556	0.628712	0.711987
Medium	4	T2	0.823038	1.44016	0.538646	0.563876
Medium	5	T2	1.77876	1.31945	0.464356	0.487605
Medium	6	T2	2.12827	1.32693	0.466635	0.49008
Medium	7	T2	1.72209	1.10793	0.369858	0.382741
Medium	8	T2	1.83149	1.19078	0.401552	0.406273
Medium	9	T2	1.73299	1.66145	0.672964	0.760152
Medium	10	T2	1.31804	1.70122	0.696608	0.789618
Medium	11	T2	1.13266	1.17797	0.394894	0.399463
Medium	12	T2	0.997055	1.18435	0.395987	0.400397
Medium	13	T2	1.08708	1.66508	0.682968	0.767658
Medium	14	T2	1.59371	1.93651	0.873343	1.11752
Medium	15	T2	1.62658	1.43647	0.535557	0.562827
Medium	16	T2	1.99182	1.62552	0.660789	0.748
Medium	17	T2	1.60761	1.41191	0.524252	0.541717
Medium	18	T2	1.19701	1.87311	0.808843	1.02043
Medium	19	T2	1.27351	1.49333	0.566296	0.587588
Medium	20	T2	0.59484	1.34652	0.484561	0.503238
Medium	21	T2	2.18422	1.59234	0.605051	0.674797
Medium	22	T2	1.03749	1.27987	0.445249	0.451796
Medium	23	T2	0.875064	1.05475	0.345013	0.368649
Medium	24	T2	1.91237	0.921437	0.32688	0.355431
Medium	25	T2	1.59565	1.68505	0.689491	0.773486
Medium	26	T2	1.24109	1.2865	0.447273	0.455482
Medium	27	T2	2.21253	1.18778	0.400162	0.406041
Medium	28	T2	1.50008	1.42992	0.533017	0.561108
Medium	29	T2	0.857736	1.11209	0.375784	0.384835
Medium	30	T2	1.29326	1.12772	0.386333	0.392933
Medium	31	T2	1.59955	1.06538	0.352111	0.370294
Medium	32	T2	1.88322	1.55112	0.581976	0.619138
Medium	33	T2	1.76165	1.12153	0.37662	0.386188
Medium	34	T2	2.05343	0.93299	0.330282	0.355926
Medium	35	T2	1.22641	1.41157	0.523573	0.539058
Medium	36	T2	1.95234	1.53907	0.573143	0.604836
Medium	37	T2	1.61729	1.36605	0.50131	0.516873
Medium	38	T2	0.738319	1.3023	0.454348	0.476023
Medium	39	T2	0.88235	1.14582	0.387131	0.394128
Medium	40	T2	0.917075	1.29042	0.448619	0.45709
Medium	41	T2	1.88666	1.4838	0.554267	0.57767
Medium	42	T2	1.76194	1.42964	0.529721	0.556817
Medium	43	T2	2.16899	1.34024	0.473795	0.495083
Medium	44	T2	1.52739	1.59387	0.615206	0.685339
Medium	45	T2	1.02673	1.27127	0.444166	0.450875
Medium	46	T2	1.7921	1.36579	0.496771	0.513851
Medium	47	T2	1.07736	1.59677	0.620306	0.69882
Medium	48	T2	1.13042	1.5739	0.59241	0.633036
Medium	49	T2	1.51823	1.48363	0.552943	0.577427
Medium	50	T2	0.638946	1.64727	0.672515	0.755301
Medium	51	T2	1.13842	1.30039	0.453704	0.471611
Medium	52	T2	1.70109	1.22842	0.429502	0.430164
Medium	53	T2	1.82616	1.60509	0.627217	0.709623
Medium	54	T2	1.3886	1.4251	0.525732	0.548399
Medium	55	T2	1.20472	1.8553	0.767963	0.94533
Medium	56	T2	1.21377	1.6948	0.696447	0.778869
Medium	57	T2	1.55746	1.1177	0.375876	0.385229
Medium	58	T2	1.37201	1.42846	0.529557	0.553639
Medium	59	T2	2.00338	1.3123	0.462143	0.486846
Medium	60	T2	1.1285	1.77965	0.730358	0.911572
Medium	61	T2	1.15098	1.25952	0.437843	0.44008
Medium	62	T2	0.970735	1.12318	0.38407	0.389687
Medium	63	T2	1.28413	1.61386	0.640854	0.731166
Medium	64	T2	1.40603	1.26691	0.442802	0.447166
Medium	65	T2	1.81771	1.57411	0.598432	0.633123
Medium	66	T2	1.85904	1.29513	0.452948	0.460634
Medium	67	T2	1.776	1.09575	0.359179	0.374918
Medium	68	T2	1.35317	1.30332	0.455813	0.47677
Medium	69	T2	2.12645	1.16694	0.389353	0.394837
Medium	70	T2	1.84286	1.67005	0.684792	0.769749
Medium	71	T2	1.29148	1.40895	0.5235	0.537541
Medium	72	T2	1.14826	1.05626	0.34912	0.36933
Medium	73	T2	1.33794	1.18739	0.398362	0.403648
Medium	74	T2	1.56226	1.70127	0.698351	0.794243
Medium	75	T2	1.15072	1.29423	0.450074	0.460246
Medium	76	T2	1.05011	1.40887	0.520935	0.536354
Medium	77	T2	1.66776	1.79256	0.73703	0.911961
Medium	78	T2	1.17071	1.7614	0.727714	0.886828
Medium	79	T2	1.89412	1.49094	0.558445	0.583273
Medium	80	T2	1.78977	1.15689	0.388877	0.394714
Medium	81	T2	0.784587	1.251	0.435501	0.436224
Medium	82	T2	1.82097	1.21091	0.412931	0.41631
Medium	83	T2	0.667779	1.50089	0.567963	0.588209
Medium	84	T2	1.73597	1.20055	0.40693	0.411989
Medium	85	T2	1.48752	1.29806	0.453211	0.461312
Medium	86	T2	0.998361	1.86468	0.782455	0.990881
Medium	87	T2	1.81326	1.46545	0.550695	0.575237
Medium	88	T2	1.50603	1.43445	0.53434	0.562456
Medium	89	T2	2.03771	1.60902	0.635673	0.727903
Medium	90	T2	0.988424	1.58177	0.604296	0.669149
Medium	91	T2	1.33884	1.7428	0.722089	0.832938
Medium	92	T2	1.51489	1.46101	0.545947	0.570386
Medium	93	T2	0.918402	1.30682	0.456651	0.478208
Medium	94	T2	1.20399	1.24878	0.434746	0.433276
Medium	95	T2	2.03376	1.31154	0.461699	0.486307
Medium	96	T2	1.3451	1.2223	0.422888	0.423579
Medium	97	T2	1.91221	1.20205	0.407614	0.413105
Medium	98	T2	0.887408	1.21304	0.421537	0.420539
Medium	99	T2	2.3186	1.22811	0.422958	0.425974
Medium	100	T2	1.22714	1.42284	0.524732	0.547665
Medium	101	T2	1.39113	1.26192	0.439305	0.441864
Medium	102	T2	1.25165	1.57269	0.586419	0.631691
Medium	103	T2	2.28448	1.86479	0.788244	1.00953
Medium	104	T2	1.73111	1.04465	0.340783	0.365313
Medium	105	T2	1.65209	1.294	0.44913	0.46019
Medium	106	T2	2.07384	1.73314	0.708672	0.822059
Medium	107	T2	1.41159	1.77183	0.730069	0.910165
Medium	108	T2	1.32306	1.18728	0.397995	0.400565
Medium	109	T2	1.3885	1.28428	0.445283	0.451938
Medium	110	T2	1.7412	1.35082	0.490011	0.505741
Medium	111	T2	1.5624	1.59479	0.617945	0.697847
Medium	112	T2	1.86438	1.34948	0.488284	0.505462
Medium	113	T2	1.09351	1.79335	0.737238	0.914045
Medium	114	T2	1.82189	1.71284	0.705927	0.810594
Medium	115	T2	1.42686	1.22818	0.426322	0.427193
Medium	116	T2	1.02312	1.51684	0.571593	0.59135
Medium	117	T2	1.49796	1.51238	0.571574	0.590676
Medium	118	T2	1.03282	1.37519	0.504111	0.523512
Medium	119	T2	1.40758	1.53869	0.572998	0.598517
Medium	120	T2	1.53157	1.6072	0.631772	0.717415
Medium	121	T2	0.954761	1.57969	0.602756	0.66048
Medium	122	T2	0.990939	1.34585	0.479924	0.499802
Medium	123	T2	0.50411	1.37013	0.501479	0.522553
Medium	124	T2	1.05284	1.21473	0.421953	0.421877
Medium	125	T2	1.9542	1.71068	0.701499	0.805062
Medium	126	T2	1.60538	1.81773	0.738538	0.916325
Medium	127	T2	0.912509	1.63447	0.661685	0.748967
Medium	128	T2	1.54652	1.19671	0.404486	0.407897
Medium	129	T2	1.5654	1.06663	0.352618	0.370384
Medium	130	T2	1.28258	1.42737	0.528094	0.552957
Medium	131	T2	1.51964	1.60181	0.622819	0.702874
Medium	132	T2	1.57948	1.19837	0.405451	0.409491
Medium	133	T2	1.47255	1.84868	0.764772	0.938371
High	1	T0	0.545786	0.0256127	0.00193673	0.0109201
High	2	T0	0.600986	0.292118	0.164224	0.191861
High	3	T0	0.74618	0.414792	0.233868	0.310178
High	4	T0	0.550036	0.526055	0.295659	0.415271
High	5	T0	0.510978	0.372697	0.213393	0.29444
High	6	T0	0.853113	0.231622	0.110861	0.15827
High	7	T0	0.850979	0.494446	0.285904	0.388613
High	8	T0	0.488588	0.482938	0.271446	0.366408
High	9	T0	0.715253	0.337019	0.169017	0.230711
High	10	T0	0.629214	0.40799	0.22849	0.304349
High	11	T0	0.60444	0.266698	0.145813	0.186999
High	12	T0	0.781747	0.362335	0.188686	0.273241
High	13	T0	0.704998	0.265239	0.138587	0.177813
High	14	T0	0.429774	0.43668	0.239519	0.310737
High	15	T0	0.676994	0.404031	0.228251	0.300129
High	16	T0	0.410493	0.361302	0.187086	0.259103
High	17	T0	0.501368	0.461897	0.250229	0.338403
High	18	T0	0.771289	0.217404	0.0703189	0.127002
High	19	T0	0.836738	0.159696	0.0454447	0.12002
High	20	T0	0.529676	0.550736	0.307856	0.436377
High	21	T0	0.512877	0.178252	0.0495858	0.125259
High	22	T0	0.546742	0.0524198	0.00259697	0.0138078
High	23	T0	0.914983	0.135341	0.0329844	0.0903557
High	24	T0	0.721296	0.503851	0.288935	0.400721
High	25	T0	0.548949	0.524666	0.292797	0.406654
High	26	T0	0.583932	0.562385	0.309768	0.436918
High	27	T0	0.80476	0.340232	0.183988	0.242635
High	28	T0	1.02028	0.449882	0.239528	0.311145
High	29	T0	0.782446	0.52631	0.300039	0.416851
High	30	T0	0.154413	0.301445	0.166051	0.198332
High	31	T0	0.798377	0.414622	0.232971	0.309112
High	32	T0	0.862425	0.527898	0.301137	0.425532
High	33	T0	1.02291	0.227426	0.0839148	0.146071
High	34	T0	0.462814	0.513133	0.290573	0.404918
High	35	T0	0.577412	0.0985101	0.0110477	0.0444355
High	36	T0	0.680815	0.0148586	0.00182418	0.00220188
High	37	T0	0.565075	0.217732	0.071943	0.136275
High	38	T0	0.59028	0.294326	0.165036	0.192078
High	39	T0	0.332042	0.566773	0.310634	0.441071
High	40	T0	0.820504	0.363502	0.19088	0.276992
High	41	T0	0.613311	0.365056	0.19752	0.282079
High	42	T0	0.595223	0.321459	0.16694	0.215252
High	43	T0	0.436748	0.28874	0.152734	0.191125
High	44	T0	0.779557	0.335182	0.168809	0.229651
High	45	T0	0.727578	0.48764	0.278133	0.37893
High	46	T0	0.645159	0.485336	0.275729	0.369434
High	47	T0	0.691837	0.531481	0.304639	0.426724
High	48	T0	0.616231	0.125765	0.0298046	0.0889375
High	49	T0	0.759429	0.0935398	0.00856964	0.0409288
High	50	T0	0.633258	0.430965	0.234485	0.310303
High	51	T0	0.67496	0.119316	0.0245273	0.0656265
High	52	T0	0.598188	0.229319	0.0916834	0.153097
High	53	T0	1.00068	0.227097	0.0736757	0.145528
High	54	T0	0.666312	0.452675	0.243395	0.321021
High	55	T0	0.747071	0.243767	0.121565	0.166284
High	56	T0	0.582075	0.333746	0.167906	0.227831
High	57	T0	0.523077	0.161783	0.0475478	0.121233
High	58	T0	0.790464	0.0707739	0.00500331	0.0140193
High	59	T0	0.84755	0.20021	0.0611044	0.126122
High	60	T0	0.513633	0.337721	0.170039	0.230712
High	61	T0	0.76745	0.532106	0.306367	0.428181
High	62	T0	0.825492	0.35912	0.185293	0.25549
High	63	T0	0.632537	0.476952	0.256264	0.350831
High	64	T0	0.637727	0.264052	0.131886	0.175643
High	65	T0	0.194943	0.470118	0.252925	0.340167
High	66	T0	0.555982	0.434287	0.234875	0.310537
High	67	T0	0.774693	0.113395	0.0205542	0.06441
High	68	T0	0.683998	0.388746	0.227065	0.298303
High	69	T0	0.497651	0.479093	0.268073	0.354465
High	70	T0	0.449727	0.412269	0.229756	0.304467
High	71	T0	0.649541	0.246841	0.122709	0.170078
High	72	T0	0.682228	0.499181	0.286742	0.393355
High	73	T0	0.745819	0.348356	0.18464	0.253849
High	74	T0	0.702859	0.451983	0.241063	0.311198
High	75	T0	0.677502	0.273022	0.149046	0.190349
High	76	T0	1.10966	0.501839	0.288734	0.39765
High	77	T0	0.989848	0.489252	0.281416	0.387312
High	78	T0	0.669344	0.525917	0.293059	0.413845
High	79	T0	0.838107	0.453998	0.248141	0.329446
High	80	T0	0.551345	0.487191	0.27802	0.373427
High	81	T0	0.506119	0.567959	0.312877	0.448887
High	82	T0	0.514789	0.365188	0.211159	0.28243
High	83	T0	0.964961	0.338166	0.173077	0.234617
High	84	T0	0.430707	0.339326	0.174783	0.237634
High	1	T1	0.755201	0.893343	0.635085	0.809008
High	2	T1	0.633237	0.717157	0.437453	0.578135
High	3	T1	0.773431	0.959005	0.768464	0.8791
High	4	T1	1.60528	1.03248	0.957543	0.984741
High	5	T1	0.561187	0.617698	0.36762	0.519301
High	6	T1	0.86463	0.792155	0.50547	0.663717
High	7	T1	1.09306	0.591689	0.34181	0.487545
High	8	T1	0.573663	0.597827	0.348956	0.49267
High	9	T1	0.614042	0.586984	0.32312	0.471178
High	10	T1	0.931335	0.838916	0.563141	0.703399
High	11	T1	0.98978	0.611102	0.359544	0.492883
High	12	T1	0.932668	0.775472	0.491809	0.657745
High	13	T1	0.432808	0.997128	0.904206	0.930763
High	14	T1	0.722842	1.55708	1.63137	1.76214
High	15	T1	0.630132	0.933849	0.713642	0.847707
High	16	T1	1.12315	0.89107	0.629165	0.800763
High	17	T1	0.502471	0.612888	0.362085	0.502569
High	18	T1	0.862003	1.20573	1.18353	1.25513
High	19	T1	0.679072	1.63463	1.77061	1.84918
High	20	T1	0.624524	0.886733	0.629141	0.795387
High	21	T1	0.985468	0.855067	0.574832	0.726385
High	22	T1	0.719016	0.741986	0.458182	0.610624
High	23	T1	0.876298	0.773214	0.471966	0.648169
High	24	T1	1.15676	1.24066	1.22595	1.33772
High	25	T1	0.177558	1.05712	0.979358	0.998243
High	26	T1	1.0681	0.758921	0.462847	0.634131
High	27	T1	0.137095	0.919282	0.660502	0.815478
High	28	T1	0.855059	1.20504	1.17902	1.22129
High	29	T1	1.13304	1.44869	1.53728	1.69853
High	30	T1	0.953772	0.588689	0.327823	0.47667
High	31	T1	0.629872	0.723414	0.439265	0.579314
High	32	T1	0.966837	0.884016	0.614569	0.781027
High	33	T1	0.790825	0.99674	0.899983	0.929043
High	34	T1	0.727881	0.706773	0.432613	0.576882
High	35	T1	0.875096	0.809427	0.512928	0.679656
High	36	T1	0.494917	0.943015	0.717588	0.86655
High	37	T1	0.666304	0.585155	0.319387	0.468361
High	38	T1	0.990794	1.23598	1.21125	1.33412
High	39	T1	0.795863	0.747316	0.45986	0.62642
High	40	T1	0.743409	0.662825	0.386026	0.546286
High	41	T1	1.60423	0.671746	0.408732	0.560069
High	42	T1	0.623431	0.994837	0.867784	0.928519
High	43	T1	1.33082	1.34607	1.38207	1.55479
High	44	T1	1.23472	1.25161	1.23074	1.37199
High	45	T1	1.87325	1.32225	1.31091	1.4892
High	46	T1	1.40293	1.13046	1.0396	1.06245
High	47	T1	0.355285	0.695175	0.431941	0.572813
High	48	T1	0.86508	0.753725	0.462735	0.631865
High	49	T1	1.02632	0.682254	0.419447	0.561597
High	50	T1	0.481413	0.726171	0.444034	0.581193
High	51	T1	1.5821	0.806283	0.510578	0.675319
High	52	T1	0.409543	1.0202	0.952571	0.980689
High	53	T1	0.774158	0.572618	0.312918	0.465614
High	54	T1	1.46694	1.4293	1.44998	1.63042
High	55	T1	1.05591	0.63257	0.371277	0.523148
High	56	T1	0.802621	0.612879	0.361699	0.498221
High	57	T1	1.02559	0.958219	0.765381	0.878807
High	58	T1	1.01535	1.01997	0.934516	0.972637
High	59	T1	0.697006	0.736697	0.451152	0.595179
High	60	T1	0.711913	0.588136	0.326172	0.473989
High	61	T1	0.641982	0.920319	0.696828	0.820585
High	62	T1	0.61228	0.869334	0.594612	0.770539
High	63	T1	0.821555	1.06796	0.98944	1.02568
High	64	T1	1.18852	1.14879	1.07419	1.10924
High	65	T1	0.771925	1.31952	1.2942	1.48218
High	66	T1	0.548784	0.971773	0.802888	0.89831
High	67	T1	0.793593	1.00571	0.910081	0.960398
High	68	T1	0.730616	0.672972	0.414539	0.561012
High	69	T1	1.09727	0.733973	0.450286	0.591941
High	70	T1	0.93971	1.51977	1.62998	1.74929
High	71	T1	0.33688	0.57829	0.313894	0.467583
High	72	T1	0.999383	0.78642	0.505265	0.660224
High	73	T1	0.672419	0.589479	0.333007	0.487281
High	74	T1	1.16388	0.864574	0.59152	0.732017
High	75	T1	0.697776	0.939687	0.7141	0.859156
High	76	T1	1.18837	0.654098	0.384072	0.543347
High	77	T1	0.790377	0.869387	0.59487	0.771857
High	78	T1	0.404966	0.730221	0.448342	0.583253
High	79	T1	0.205729	1.12382	1.03188	1.04266
High	80	T1	0.334786	0.741969	0.452482	0.605464
High	81	T1	0.890335	0.774906	0.486049	0.649425
High	82	T1	0.896584	0.971525	0.778557	0.897065
High	83	T1	0.958323	0.989365	0.825134	0.91564
High	84	T1	0.391475	1.21802	1.20389	1.30412
High	1	T2	0.871348	1.77037	1.91952	2.13852
High	2	T2	0.752002	1.40351	1.44785	1.60152
High	3	T2	0.980382	0.613443	0.366711	0.510127
High	4	T2	0.671559	0.689056	0.428222	0.561975
High	5	T2	0.965201	1.05851	0.983645	1.01692
High	6	T2	0.919949	0.93193	0.704697	0.834293
High	7	T2	1.11467	0.640016	0.381475	0.52689
High	8	T2	0.762133	1.16275	1.12383	1.13632
High	9	T2	1.26127	0.956309	0.743571	0.873712
High	10	T2	0.913536	0.610633	0.350937	0.492731
High	11	T2	0.946032	0.88443	0.62689	0.785588
High	12	T2	0.989718	1.00391	0.906482	0.935235
High	13	T2	0.705909	1.00858	0.913761	0.965909
High	14	T2	0.90898	1.1053	1.00472	1.04057
High	15	T2	0.756883	0.823928	0.538592	0.68884
High	16	T2	0.873027	1.15044	1.10475	1.11415
High	17	T2	0.849567	0.988419	0.816693	0.913159
High	18	T2	0.675432	1.20568	1.18123	1.22222
High	19	T2	1.00447	0.882759	0.60985	0.777882
High	20	T2	0.74262	0.854143	0.572139	0.706128
High	21	T2	0.793773	1.67811	1.82852	1.92801
High	22	T2	0.685841	0.899257	0.652656	0.814566
High	23	T2	0.82808	0.946904	0.734171	0.870877
High	24	T2	0.920229	1.21501	1.2016	1.29839
High	25	T2	1.06375	1.1093	1.01828	1.0417
High	26	T2	0.992755	1.29736	1.25852	1.40328
High	27	T2	0.815691	1.36715	1.42767	1.58201
High	28	T2	1.18509	1.7826	1.92742	2.2812
High	29	T2	0.747807	1.3381	1.36129	1.53578
High	30	T2	1.11316	0.792172	0.509495	0.673538
High	31	T2	1.08608	1.61673	1.70431	1.83711
High	32	T2	0.985062	0.780698	0.504848	0.659198
High	33	T2	1.11037	0.631171	0.368059	0.520313
High	34	T2	0.870471	1.14714	1.07034	1.10648
High	35	T2	0.951817	1.7328	1.88107	2.09813
High	36	T2	1.081	0.666352	0.395337	0.547576
High	37	T2	0.97581	1.15118	1.11324	1.12071
High	38	T2	0.793567	0.666512	0.400669	0.554964
High	39	T2	1.01699	0.693497	0.429691	0.572541
High	40	T2	1.2559	0.812078	0.515239	0.686963
High	41	T2	0.646404	0.866764	0.592281	0.732048
High	42	T2	1.08982	2.07336	2.08127	2.36559
High	43	T2	1.0842	0.924347	0.70042	0.827401
High	44	T2	1.216	0.919721	0.682325	0.815877
High	45	T2	0.689651	1.46919	1.56607	1.70873
High	46	T2	1.09409	1.44709	1.48935	1.65458
High	47	T2	0.978692	1.6789	1.84642	2.00531
High	48	T2	0.851722	0.772769	0.468897	0.645714
High	49	T2	0.483872	1.27701	1.24927	1.39518
High	50	T2	0.620356	1.18472	1.14863	1.14831
High	51	T2	0.63761	1.15826	1.11531	1.12449
High	52	T2	1.15699	1.33892	1.36857	1.55277
High	53	T2	1.20363	1.16336	1.13686	1.14019
High	54	T2	0.867398	0.953566	0.738483	0.871073
High	55	T2	0.955263	0.966359	0.777275	0.890355
High	56	T2	0.960893	1.59407	1.65093	1.77616
High	57	T2	0.518221	0.834993	0.548879	0.697554
High	58	T2	0.998932	0.956887	0.753606	0.877437
High	59	T2	0.77955	1.19183	1.17873	1.15332
High	60	T2	0.837578	1.43204	1.45756	1.64734
High	61	T2	0.886567	0.946603	0.729894	0.870177
High	62	T2	1.19944	0.641015	0.382139	0.541705
High	63	T2	1.07217	2.00294	1.94155	2.33486
High	64	T2	0.887313	1.18679	1.16903	1.15213
High	65	T2	0.99495	1.31376	1.28978	1.4786
High	66	T2	1.20897	1.5996	1.67112	1.79318
High	67	T2	0.993583	1.07488	1.00353	1.03991
High	68	T2	1.01437	0.9906	0.867719	0.915855
High	69	T2	0.842691	0.815806	0.517033	0.686971
High	70	T2	0.862351	1.30378	1.26267	1.4108
High	71	T2	0.904758	1.30784	1.27205	1.43301
High	72	T2	1.05434	1.20855	1.19857	1.25621
High	73	T2	1.28333	0.76454	0.464699	0.634171
High	74	T2	0.85757	0.84786	0.568595	0.705296
High	75	T2	1.11363	1.01569	0.924833	0.972551
High	76	T2	0.68265	1.27151	1.23102	1.37406
High	77	T2	1.2783	0.974705	0.814255	0.903195
High	78	T2	0.586804	1.33113	1.31642	1.49102
High	79	T2	0.976056	1.3759	1.43308	1.5826
High	80	T2	0.611296	1.13721	1.04695	1.06635
High	81	T2	1.33554	0.965596	0.773378	0.881153
High	82	T2	1.09475	1.35815	1.3946	1.56747
High	83	T2	0.948436	1.64559	1.8176	1.87972
High	84	T2	1.16968	0.829604	0.548812	0.695177
