# Supplementary material for: Influence of blood hemodynamics on the treatment outcomes of limited fluid resuscitation in emergency patients with traumatic hemorrhagic shock
Source: Clinics (Sao Paulo). 2023 Dec 1;78:100308. doi: 10.1016/j.clinsp.2023.100308 (PMC10711384; doi:10.1016/j.clinsp.2023.100308)
Supplement: Supplementary file 3 [file mmc3.xls]

## Sheet: 血流动力学
Group	No	Time_Point	MAP	CVP	CO	CI
Low MAP	1	0 min	47.2165	1.3132	2.48038	2.79524
Low MAP	2	0 min	57.6686	2.57864	3.16221	2.01886
Low MAP	3	0 min	50.3398	3.73798	2.94565	1.68804
Low MAP	4	0 min	52.9209	2.80736	4.1734	2.71931
Low MAP	5	0 min	51.5498	2.15424	3.86174	1.66478
Low MAP	6	0 min	51.8284	3.44623	3.1601	1.84431
Low MAP	7	0 min	43.4637	1.71412	3.16061	2.76932
Low MAP	8	0 min	46.9467	1.95041	3.51416	2.55922
Low MAP	9	0 min	49.9149	3.21011	3.57972	2.46032
Low MAP	10	0 min	47.3679	3.04182	4.03752	1.8154
Low MAP	11	0 min	46.0793	2.21572	1.44587	2.70532
Low MAP	12	0 min	46.8815	2.85413	1.76887	2.42486
Low MAP	13	0 min	36.7358	1.75115	2.55436	1.8671
Low MAP	14	0 min	39.5991	3.24353	3.88848	2.15097
Low MAP	15	0 min	51.4456	1.99472	3.59893	1.62412
Low MAP	16	0 min	48.3494	2.6197	2.85686	1.97799
Low MAP	17	0 min	44.0119	3.32384	3.11291	1.67514
Low MAP	18	0 min	45.2503	2.11827	2.05028	2.45772
Low MAP	19	0 min	48.8015	2.37079	3.41179	1.72892
Low MAP	20	0 min	42.6107	2.56948	2.67931	1.6256
Low MAP	21	0 min	59.8167	3.93512	3.48985	2.01948
Low MAP	22	0 min	50.9899	3.31259	2.47471	2.47423
Low MAP	23	0 min	47.1379	0.667255	3.58732	2.20725
Low MAP	24	0 min	57.1005	1.27418	3.36845	2.30485
Low MAP	25	0 min	53.9739	2.73467	2.72203	1.50899
Low MAP	26	0 min	42.088	3.66202	2.87631	2.22706
Low MAP	27	0 min	53.9828	1.01784	3.6712	2.04435
Low MAP	28	0 min	44.6851	2.09849	2.77819	2.01807
Low MAP	29	0 min	55.2011	0.662706	3.00553	1.33126
Low MAP	30	0 min	56.9524	1.69547	2.65905	1.48145
Low MAP	31	0 min	52.4754	2.58531	3.69358	2.14129
Low MAP	32	0 min	54.4088	2.58076	2.04167	2.64239
Low MAP	33	0 min	48.5189	2.57544	2.28555	2.55926
Low MAP	34	0 min	40.8382	3.04346	3.24246	2.44856
Low MAP	35	0 min	41.3084	1.21102	2.62342	2.29849
Low MAP	36	0 min	52.2173	1.87407	3.30163	2.11479
Low MAP	37	0 min	50.4565	2.76253	2.44103	1.97907
Low MAP	38	0 min	49.2701	3.73296	3.07281	1.86428
Low MAP	39	0 min	55.5393	2.74688	2.32474	2.12224
Low MAP	40	0 min	40.9439	2.54242	1.82481	3.03699
Low MAP	41	0 min	50.4333	3.89034	2.93527	1.82596
Low MAP	42	0 min	55.2512	1.38262	3.57725	1.79585
Low MAP	43	0 min	50.812	1.83245	2.81669	1.51364
Low MAP	44	0 min	59.2091	2.01219	3.26202	1.87148
Low MAP	45	0 min	44.147	2.4338	2.82636	2.55688
Low MAP	46	0 min	53.9255	2.37937	3.48799	1.72989
Low MAP	47	0 min	44.2079	2.99296	3.14632	2.53625
Low MAP	48	0 min	53.1282	3.12935	3.66505	1.95661
Low MAP	49	0 min	50.4314	2.53026	3.86263	1.82085
Low MAP	50	0 min	47.3874	2.44252	1.8661	1.83109
Low MAP	51	0 min	45.2347	1.67297	2.71683	1.88444
Low MAP	52	0 min	61.2476	2.68459	3.51469	1.46427
Low MAP	53	0 min	45.8136	3.34816	3.73124	1.97811
Low MAP	54	0 min	47.5607	2.37392	2.10819	2.22036
Low MAP	55	0 min	48.7037	1.4593	2.89075	1.8475
Low MAP	56	0 min	55.1253	2.91639	3.40472	1.86756
Low MAP	57	0 min	58.7764	2.18952	2.45054	2.42504
Low MAP	58	0 min	51.5805	2.8415	3.36631	2.41406
Low MAP	59	0 min	46.0492	2.65532	1.15416	1.1285
Low MAP	1	10 min	53.4199	2.51963	4.54883	2.19301
Low MAP	2	10 min	59.9567	1.82583	3.73535	2.2568
Low MAP	3	10 min	61.9767	3.50207	3.99071	2.18373
Low MAP	4	10 min	56.0338	2.72972	4.5975	2.48086
Low MAP	5	10 min	57.4024	2.82237	4.81375	2.28476
Low MAP	6	10 min	57.2006	2.58072	4.49065	2.25481
Low MAP	7	10 min	55.5549	2.55297	4.49551	2.46878
Low MAP	8	10 min	54.1246	3.20699	3.69532	2.14262
Low MAP	9	10 min	55.4387	3.04893	3.7869	2.27393
Low MAP	10	10 min	61.9455	3.1945	3.61212	2.05894
Low MAP	11	10 min	57.1374	3.05499	2.95781	2.21342
Low MAP	12	10 min	50.1462	2.80872	3.81285	2.35911
Low MAP	13	10 min	55.8594	2.12683	2.81849	2.47547
Low MAP	14	10 min	48.8998	3.58928	3.53816	2.35656
Low MAP	15	10 min	55.037	3.15209	2.62571	2.6602
Low MAP	16	10 min	54.3963	2.94563	3.5804	2.42631
Low MAP	17	10 min	55.9332	3.18315	3.83434	2.22175
Low MAP	18	10 min	53.6486	3.69514	3.05234	2.04491
Low MAP	19	10 min	47.3332	5.54342	4.069	2.36767
Low MAP	20	10 min	54.6951	2.98849	2.3446	2.76408
Low MAP	21	10 min	60.1646	2.16796	3.52448	2.437
Low MAP	22	10 min	58.3463	2.9795	3.77314	2.1958
Low MAP	23	10 min	61.7155	2.51945	3.75027	2.28539
Low MAP	24	10 min	46.1744	3.28949	3.59914	2.37978
Low MAP	25	10 min	56.1198	2.86773	4.91199	2.51308
Low MAP	26	10 min	49.856	2.92442	3.70673	2.31778
Low MAP	27	10 min	59.8319	3.01857	4.61803	2.40888
Low MAP	28	10 min	57.7776	1.94585	3.96123	2.24877
Low MAP	29	10 min	53.8386	3.70143	3.81651	2.20005
Low MAP	30	10 min	47.2677	2.56116	4.17899	2.79264
Low MAP	31	10 min	55.0947	3.68492	3.70253	2.4254
Low MAP	32	10 min	62.3415	3.2686	3.77937	2.15844
Low MAP	33	10 min	54.5327	2.3639	4.38915	2.18414
Low MAP	34	10 min	58.6727	2.3246	3.7058	2.07383
Low MAP	35	10 min	59.0677	2.73442	3.89987	2.17413
Low MAP	36	10 min	59.1407	2.69601	3.77085	2.23779
Low MAP	37	10 min	54.655	3.18198	3.87079	1.89214
Low MAP	38	10 min	59.046	2.46101	4.40253	2.58214
Low MAP	39	10 min	61.3013	2.95584	4.11025	2.29366
Low MAP	40	10 min	50.9463	3.20397	3.66285	2.29253
Low MAP	41	10 min	58.3281	2.75336	3.03289	2.07889
Low MAP	42	10 min	54.4717	3.84929	4.05289	1.95428
Low MAP	43	10 min	56.6057	2.33728	4.59107	2.36381
Low MAP	44	10 min	52.7444	3.89752	4.0519	1.83943
Low MAP	45	10 min	51.753	2.72626	4.26691	2.42138
Low MAP	46	10 min	54.1337	3.64262	4.11975	2.60092
Low MAP	47	10 min	51.4986	1.44578	3.47134	2.39721
Low MAP	48	10 min	63.0801	4.53739	3.56075	2.34396
Low MAP	49	10 min	55.367	2.62997	3.42558	2.34597
Low MAP	50	10 min	54.1714	3.61785	2.9244	2.3313
Low MAP	51	10 min	55.5945	3.31371	4.25807	2.29642
Low MAP	52	10 min	60.9293	2.33549	3.04105	2.29513
Low MAP	53	10 min	50.9231	2.12711	3.62898	2.17355
Low MAP	54	10 min	62.2149	2.33429	3.47678	2.25142
Low MAP	55	10 min	55.5535	1.2426	3.62519	2.22783
Low MAP	56	10 min	51.9444	2.9917	3.92215	2.13067
Low MAP	57	10 min	52.4756	3.13988	4.56878	2.71774
Low MAP	58	10 min	55.3819	2.8058	3.96773	2.22029
Low MAP	59	10 min	61.7071	2.3152	2.87527	2.068
Low MAP	1	20 min	61.6534	2.23079	3.85382	2.34469
Low MAP	2	20 min	58.6303	4.07462	3.56933	2.3649
Low MAP	3	20 min	60.6401	3.44033	4.42539	3.10434
Low MAP	4	20 min	62.3021	3.19707	4.21443	2.06101
Low MAP	5	20 min	59.9328	4.8905	3.70569	2.35491
Low MAP	6	20 min	62.916	4.70718	2.94336	2.38454
Low MAP	7	20 min	60.6211	4.11784	3.00012	2.42611
Low MAP	8	20 min	62.0429	4.5961	3.84766	2.89014
Low MAP	9	20 min	62.4815	3.91313	3.58498	2.32396
Low MAP	10	20 min	58.4324	4.36605	4.14118	2.33278
Low MAP	11	20 min	56.6694	2.65683	3.81112	2.86389
Low MAP	12	20 min	57.7802	3.43575	4.10496	2.20634
Low MAP	13	20 min	60.8221	3.58704	3.581	3.26892
Low MAP	14	20 min	64.926	2.30635	3.90867	2.73356
Low MAP	15	20 min	58.0068	4.82921	4.7084	2.29276
Low MAP	16	20 min	55.4671	3.3526	4.41835	2.25824
Low MAP	17	20 min	62.2809	3.28116	3.9369	2.11767
Low MAP	18	20 min	61.6426	4.55531	3.47978	2.63397
Low MAP	19	20 min	59.9958	4.33721	4.23901	2.58106
Low MAP	20	20 min	63.2622	3.27114	4.8264	2.84755
Low MAP	21	20 min	58.3018	3.66369	3.17746	2.48686
Low MAP	22	20 min	60.5801	2.76254	3.32991	2.98809
Low MAP	23	20 min	59.5885	3.16235	3.27022	2.88824
Low MAP	24	20 min	63.1838	2.91121	3.53876	2.88075
Low MAP	25	20 min	60.0776	2.16965	4.3601	3.16976
Low MAP	26	20 min	59.0272	3.05811	3.19973	2.94793
Low MAP	27	20 min	62.7685	3.88833	4.48507	2.45576
Low MAP	28	20 min	69.6766	4.12075	4.3964	2.1527
Low MAP	29	20 min	57.6584	3.82411	3.2425	2.93348
Low MAP	30	20 min	64.888	3.58086	3.45373	1.71929
Low MAP	31	20 min	59.829	3.48439	3.62432	2.91489
Low MAP	32	20 min	60.7378	3.51498	2.97699	2.61297
Low MAP	33	20 min	57.4286	2.47258	3.97769	2.40891
Low MAP	34	20 min	68.1482	2.91965	3.47874	2.24319
Low MAP	35	20 min	64.4548	3.79143	3.52095	2.95884
Low MAP	36	20 min	58.5208	3.04437	3.78029	2.45506
Low MAP	37	20 min	57.9571	3.18885	3.24954	2.56995
Low MAP	38	20 min	62.743	3.8553	3.25609	2.64164
Low MAP	39	20 min	64.8381	3.30283	3.6284	3.01549
Low MAP	40	20 min	62.1295	3.09902	4.21383	2.35549
Low MAP	41	20 min	59.5828	4.36407	4.79633	2.89726
Low MAP	42	20 min	60.3706	3.86106	3.90157	2.68678
Low MAP	43	20 min	58.7747	2.76014	2.76357	2.61767
Low MAP	44	20 min	56.3104	3.50942	2.91075	3.21292
Low MAP	45	20 min	61.8664	3.3839	3.8318	2.8913
Low MAP	46	20 min	60.5607	4.26227	3.79969	2.68063
Low MAP	47	20 min	61.6111	3.22859	2.81791	2.79227
Low MAP	48	20 min	55.5749	3.27465	3.59843	3.42815
Low MAP	49	20 min	62.5426	4.0052	3.4329	3.08456
Low MAP	50	20 min	59.5991	3.56882	3.89224	2.4457
Low MAP	51	20 min	56.0168	4.60488	4.6522	2.49705
Low MAP	52	20 min	64.4921	2.95039	4.58931	2.39074
Low MAP	53	20 min	56.1154	4.60012	4.48301	2.96444
Low MAP	54	20 min	64.8956	3.57414	4.23954	2.34412
Low MAP	55	20 min	64.9257	3.95516	3.48185	2.94611
Low MAP	56	20 min	56.1834	4.15556	4.34574	2.69053
Low MAP	57	20 min	61.4129	3.35162	4.58161	3.03497
Low MAP	58	20 min	64.4108	3.66339	3.5526	2.68933
Low MAP	59	20 min	62.7265	2.39989	4.67875	2.89466
Low MAP	1	30 min	64.561	4.6117	3.26611	2.50981
Low MAP	2	30 min	67.5782	6.2525	3.94049	2.78786
Low MAP	3	30 min	63.6687	5.88826	4.41393	2.78585
Low MAP	4	30 min	68.3833	3.55124	4.25419	2.64014
Low MAP	5	30 min	67.1601	4.44535	5.03643	2.7997
Low MAP	6	30 min	63.7729	3.54838	4.04819	2.9539
Low MAP	7	30 min	65.9263	4.63237	3.46594	1.90717
Low MAP	8	30 min	63.5619	3.8815	4.09853	2.93752
Low MAP	9	30 min	67.3482	3.55897	5.07604	2.3197
Low MAP	10	30 min	61.0447	3.27357	3.69815	2.75791
Low MAP	11	30 min	66.7579	3.76548	3.83839	1.80295
Low MAP	12	30 min	65.9332	5.26467	4.30935	2.65299
Low MAP	13	30 min	57.5349	4.80486	5.7256	2.63616
Low MAP	14	30 min	64.0637	1.23461	4.90316	2.91129
Low MAP	15	30 min	61.1642	4.28538	4.95389	3.01844
Low MAP	16	30 min	61.9821	6.02003	4.05912	3.3384
Low MAP	17	30 min	64.0715	3.59308	3.98547	3.27947
Low MAP	18	30 min	66.8101	3.97965	4.34791	2.94274
Low MAP	19	30 min	64.9741	3.86827	4.03709	2.91991
Low MAP	20	30 min	65.6593	6.29647	3.60363	3.04894
Low MAP	21	30 min	61.6201	3.62098	5.23211	2.94127
Low MAP	22	30 min	65.1994	4.55593	5.48955	2.78704
Low MAP	23	30 min	63.313	2.84513	3.75214	2.50337
Low MAP	24	30 min	61.486	4.71586	3.67277	2.93149
Low MAP	25	30 min	62.6042	2.79308	4.26262	2.48737
Low MAP	26	30 min	66.3104	4.62729	5.13183	3.55302
Low MAP	27	30 min	66.2015	5.90639	5.53016	2.55315
Low MAP	28	30 min	64.0864	5.57546	4.59582	3.22907
Low MAP	29	30 min	65.0476	4.76937	5.30181	2.15261
Low MAP	30	30 min	63.4302	3.6664	4.392	3.10493
Low MAP	31	30 min	64.5024	4.35689	3.66884	3.01067
Low MAP	32	30 min	61.8179	3.15962	2.95355	2.5246
Low MAP	33	30 min	61.1241	6.70981	5.00503	2.59815
Low MAP	34	30 min	65.5826	4.83991	5.09979	3.08495
Low MAP	35	30 min	59.4962	3.44078	4.28356	2.12039
Low MAP	36	30 min	64.6556	5.16406	4.38537	2.56173
Low MAP	37	30 min	63.5541	4.65437	3.73041	1.99796
Low MAP	38	30 min	63.4103	1.87789	4.12266	2.87608
Low MAP	39	30 min	62.5972	5.91801	3.80611	2.6062
Low MAP	40	30 min	60.922	4.37406	3.6265	3.52859
Low MAP	41	30 min	61.2459	2.01059	2.75984	2.60292
Low MAP	42	30 min	65.0259	3.54142	4.05509	2.17885
Low MAP	43	30 min	62.595	3.24353	4.46248	2.77846
Low MAP	44	30 min	69.2907	4.50823	4.55717	2.70842
Low MAP	45	30 min	65.3889	5.11491	3.41131	2.60728
Low MAP	46	30 min	64.9215	1.84638	3.21371	2.83664
Low MAP	47	30 min	63.8982	3.42546	5.63313	2.56889
Low MAP	48	30 min	64.863	5.54258	3.86716	2.54397
Low MAP	49	30 min	64.6904	3.90507	3.40122	2.84233
Low MAP	50	30 min	68.7298	4.41168	4.07451	2.4763
Low MAP	51	30 min	62.9189	3.68552	4.30491	3.35555
Low MAP	52	30 min	61.4441	4.52921	4.21439	2.94376
Low MAP	53	30 min	63.2464	3.68381	3.98651	2.62598
Low MAP	54	30 min	61.4156	3.67803	4.71833	3.37075
Low MAP	55	30 min	61.1371	3.21605	3.68945	2.5463
Low MAP	56	30 min	63.2638	3.98452	4.1311	3.17746
Low MAP	57	30 min	63.6314	3.84189	3.80957	3.20568
Low MAP	58	30 min	59.9534	3.37638	5.38584	2.61708
Low MAP	59	30 min	65.7786	3.2474	4.0538	2.95458
Low MAP	1	40 min	59.7962	2.60893	4.05647	2.47755
Low MAP	2	40 min	62.9476	3.47807	4.36362	3.1334
Low MAP	3	40 min	65.2813	3.449	4.25692	3.23284
Low MAP	4	40 min	67.1556	5.27421	2.9896	2.02847
Low MAP	5	40 min	66.5099	6.81082	5.04147	2.66189
Low MAP	6	40 min	62.8079	4.02256	4.95303	3.28386
Low MAP	7	40 min	64.755	6.08796	4.89416	2.75389
Low MAP	8	40 min	67.8073	4.23487	7.62516	2.69936
Low MAP	9	40 min	60.4019	5.4865	2.81029	3.12143
Low MAP	10	40 min	63.9391	4.00736	5.7705	3.23393
Low MAP	11	40 min	61.04	6.617	3.6891	3.03938
Low MAP	12	40 min	59.3285	2.88228	3.38256	3.53514
Low MAP	13	40 min	61.3479	2.29332	4.22254	2.95203
Low MAP	14	40 min	59.5894	2.77778	4.29236	2.87564
Low MAP	15	40 min	65.8852	5.58364	5.66101	2.85021
Low MAP	16	40 min	65.2644	6.9935	4.51241	3.73024
Low MAP	17	40 min	62.8217	1.98565	4.79456	2.63709
Low MAP	18	40 min	60.9689	4.67676	4.64362	3.08916
Low MAP	19	40 min	62.6539	6.74958	4.14651	2.64536
Low MAP	20	40 min	65.0213	4.18215	5.69134	2.50641
Low MAP	21	40 min	63.1071	7.91918	4.20294	2.50035
Low MAP	22	40 min	72.0856	4.35371	4.35665	2.79409
Low MAP	23	40 min	61.2257	3.44076	2.90247	2.47911
Low MAP	24	40 min	63.9367	2.73416	4.62494	3.0923
Low MAP	25	40 min	62.2237	2.3226	4.37936	2.67528
Low MAP	26	40 min	62.4776	6.19464	2.72966	2.89497
Low MAP	27	40 min	64.1403	5.44189	3.94424	2.69005
Low MAP	28	40 min	64.9734	1.09021	4.06191	2.72076
Low MAP	29	40 min	62.7585	2.6662	2.93231	3.17022
Low MAP	30	40 min	65.8612	5.28855	3.82054	3.12096
Low MAP	31	40 min	62.1699	7.06698	3.18791	3.05226
Low MAP	32	40 min	59.8125	5.5871	5.30068	2.61131
Low MAP	33	40 min	64.9129	3.58393	4.57129	2.77959
Low MAP	34	40 min	64.732	3.12965	3.12379	3.06606
Low MAP	35	40 min	64.0242	6.27056	4.7268	2.36016
Low MAP	36	40 min	61.3508	0.691153	6.22132	3.1677
Low MAP	37	40 min	64.9455	5.18871	4.05036	2.80498
Low MAP	38	40 min	62.0544	7.41036	3.79645	3.18632
Low MAP	39	40 min	60.0841	5.75391	3.12097	2.61664
Low MAP	40	40 min	63.6764	5.14077	3.86875	2.61612
Low MAP	41	40 min	70.8158	8.1553	5.80232	2.9776
Low MAP	42	40 min	64.6493	3.63987	4.57298	2.79302
Low MAP	43	40 min	55.595	3.66686	3.79681	2.28315
Low MAP	44	40 min	60.8616	4.95087	5.03172	2.88194
Low MAP	45	40 min	64.425	4.30072	4.79393	3.00936
Low MAP	46	40 min	61.038	7.53875	3.62147	2.72951
Low MAP	47	40 min	67.1268	3.17193	4.58205	2.34944
Low MAP	48	40 min	63.58	1.99273	5.06752	2.41268
Low MAP	49	40 min	61.1432	3.47117	4.37778	2.96431
Low MAP	50	40 min	62.9054	2.31586	4.68029	2.81353
Low MAP	51	40 min	64.6895	5.42622	4.6973	3.18196
Low MAP	52	40 min	62.1713	3.61736	2.91405	2.80252
Low MAP	53	40 min	65.2388	7.16108	4.40587	3.2549
Low MAP	54	40 min	61.8534	3.75331	4.26627	2.40728
Low MAP	55	40 min	59.7317	7.04964	2.99213	3.07022
Low MAP	56	40 min	66.4063	7.02234	3.82103	3.44465
Low MAP	57	40 min	60.3302	1.14931	3.78146	2.77061
Low MAP	58	40 min	64.6623	5.20137	2.88744	3.03481
Low MAP	59	40 min	62.7908	4.46978	3.56801	3.22218
Low MAP	1	50 min	69.4599	5.39121	8.32116	2.45847
Low MAP	2	50 min	67.6876	4.89463	2.8108	1.89593
Low MAP	3	50 min	64.2381	5.42486	3.2656	2.49043
Low MAP	4	50 min	66.5083	4.28863	4.34008	2.61948
Low MAP	5	50 min	67.5185	3.89959	4.3503	2.88376
Low MAP	6	50 min	59.4166	4.62474	7.80652	2.22787
Low MAP	7	50 min	68.0232	4.68382	4.11508	2.55457
Low MAP	8	50 min	64.6712	4.17447	5.97595	2.75868
Low MAP	9	50 min	62.2632	5.89168	6.74199	2.58318
Low MAP	10	50 min	64.844	4.59273	2.4899	2.06965
Low MAP	11	50 min	58.5327	3.37472	7.05054	3.19596
Low MAP	12	50 min	66.1943	5.26314	6.22103	2.59399
Low MAP	13	50 min	65.9303	3.46082	3.38794	2.20373
Low MAP	14	50 min	65.9516	3.58277	3.59723	1.87706
Low MAP	15	50 min	67.0504	3.34422	6.23486	2.06103
Low MAP	16	50 min	63.6677	3.67192	3.17769	3.06476
Low MAP	17	50 min	69.6376	5.16187	5.01382	3.31239
Low MAP	18	50 min	69.7914	4.18357	3.49649	3.25781
Low MAP	19	50 min	68.889	3.43424	5.10145	2.24704
Low MAP	20	50 min	68.2658	3.34995	5.62094	2.19733
Low MAP	21	50 min	74.0372	3.9551	4.97422	1.87241
Low MAP	22	50 min	64.4486	4.29574	2.84344	2.9648
Low MAP	23	50 min	66.5032	3.93076	4.94972	2.14792
Low MAP	24	50 min	65.1599	3.46648	4.04444	2.70849
Low MAP	25	50 min	65.4583	3.56446	2.88982	3.07791
Low MAP	26	50 min	64.2704	2.52505	4.70817	1.61469
Low MAP	27	50 min	65.3268	4.23672	4.50377	2.82212
Low MAP	28	50 min	65.0968	4.36734	1.44864	3.30515
Low MAP	29	50 min	69.4495	3.59098	3.92658	3.75576
Low MAP	30	50 min	64.9937	4.7229	6.5543	2.26946
Low MAP	31	50 min	67.636	4.10251	4.08721	2.40667
Low MAP	32	50 min	63.604	4.16965	4.46531	2.33828
Low MAP	33	50 min	63.5652	2.77219	4.96319	2.5823
Low MAP	34	50 min	63.2345	2.77536	3.60097	2.87118
Low MAP	35	50 min	62.3008	3.78701	3.94578	2.36468
Low MAP	36	50 min	61.3071	3.96097	1.71715	2.3707
Low MAP	37	50 min	67.066	3.99795	2.70535	2.11375
Low MAP	38	50 min	67.8585	4.8172	2.83708	2.95846
Low MAP	39	50 min	65.5022	3.91468	4.03486	2.82438
Low MAP	40	50 min	67.1078	4.40669	5.64846	2.44858
Low MAP	41	50 min	62.1344	3.07513	6.35517	2.97826
Low MAP	42	50 min	64.6075	2.96561	1.76282	2.53486
Low MAP	43	50 min	69.0692	3.48664	4.2789	2.46579
Low MAP	44	50 min	64.154	5.4094	1.69954	1.49944
Low MAP	45	50 min	68.6631	4.42525	2.63487	1.79177
Low MAP	46	50 min	66.894	5.74206	6.40191	2.66732
Low MAP	47	50 min	65.2414	5.90664	2.61642	2.93264
Low MAP	48	50 min	62.4396	3.20518	9.7246	1.96298
Low MAP	49	50 min	63.1718	3.78282	6.73836	2.22248
Low MAP	50	50 min	68.3832	4.54932	4.02052	2.94496
Low MAP	51	50 min	62.1934	4.71609	2.3391	2.20182
Low MAP	52	50 min	69.5966	3.73803	6.89996	2.48929
Low MAP	53	50 min	66.06	3.53895	6.06527	2.28309
Low MAP	54	50 min	65.7347	4.41275	1.93637	2.91266
Low MAP	55	50 min	68.0542	2.66188	5.19372	2.65257
Low MAP	56	50 min	66.3726	3.16305	3.50115	2.71791
Low MAP	57	50 min	65.187	4.3662	4.59234	2.5577
Low MAP	58	50 min	63.5207	3.05852	6.33635	2.9551
Low MAP	59	50 min	63.0459	5.33949	2.74994	2.72962
Low MAP	1	60 min	61.7501	3.74049	4.46835	2.41708
Low MAP	2	60 min	74.3022	5.10089	5.56864	3.55769
Low MAP	3	60 min	64.7028	3.05348	3.96451	2.97586
Low MAP	4	60 min	62.0709	4.33614	3.90551	3.06904
Low MAP	5	60 min	70.7532	4.20059	5.5826	3.42734
Low MAP	6	60 min	57.0099	3.77051	5.08783	2.93527
Low MAP	7	60 min	65.255	3.27013	4.56638	2.8628
Low MAP	8	60 min	64.3116	3.48872	5.1691	2.49259
Low MAP	9	60 min	64.044	4.15348	5.01033	2.55482
Low MAP	10	60 min	67.613	5.26413	3.34727	2.74631
Low MAP	11	60 min	68.0928	3.88013	2.86024	3.15483
Low MAP	12	60 min	59.6174	4.64548	5.07624	2.68162
Low MAP	13	60 min	56.4837	4.13214	4.31895	2.80459
Low MAP	14	60 min	55.3546	5.16127	3.0783	2.70932
Low MAP	15	60 min	68.3207	3.70402	5.33386	2.40647
Low MAP	16	60 min	65.3139	3.00934	4.53075	2.63187
Low MAP	17	60 min	61.5767	4.51764	4.92029	2.73662
Low MAP	18	60 min	66.3306	4.43845	5.33162	2.37223
Low MAP	19	60 min	67.4215	5.84853	4.38862	2.53649
Low MAP	20	60 min	69.861	4.81505	6.57292	1.16393
Low MAP	21	60 min	66.0107	4.88254	5.16842	2.06492
Low MAP	22	60 min	64.994	3.59224	6.11912	2.64889
Low MAP	23	60 min	61.4311	5.09331	2.81739	2.67842
Low MAP	24	60 min	64.2997	3.23042	5.30838	2.92139
Low MAP	25	60 min	66.0834	3.90025	5.05115	1.49186
Low MAP	26	60 min	66.6021	5.03328	4.91892	2.60164
Low MAP	27	60 min	69.1351	3.35242	4.7594	2.50311
Low MAP	28	60 min	66.513	3.93828	4.71786	2.17612
Low MAP	29	60 min	64.2717	3.34452	6.43997	1.92109
Low MAP	30	60 min	63.7853	4.53004	4.87206	2.98362
Low MAP	31	60 min	62.2048	4.40778	2.89291	3.00252
Low MAP	32	60 min	62.0153	3.81646	4.0996	1.3131
Low MAP	33	60 min	65.5336	4.08269	4.70437	2.4099
Low MAP	34	60 min	58.9584	3.95692	4.65872	2.65565
Low MAP	35	60 min	64.5843	4.01195	4.6459	2.60731
Low MAP	36	60 min	63.2312	4.17745	2.92327	1.60626
Low MAP	37	60 min	64.2615	5.43721	4.706	3.53778
Low MAP	38	60 min	65.5744	4.42814	2.98948	2.49539
Low MAP	39	60 min	64.8447	5.41083	4.68366	2.33901
Low MAP	40	60 min	69.5392	5.19144	2.86635	2.21546
Low MAP	41	60 min	74.629	4.80007	4.21793	2.43718
Low MAP	42	60 min	67.5385	6.04538	4.23839	2.8719
Low MAP	43	60 min	71.8296	4.06365	6.8955	2.65893
Low MAP	44	60 min	66.0081	3.19408	4.98326	2.07175
Low MAP	45	60 min	68.3392	4.16028	4.32624	2.42566
Low MAP	46	60 min	62.454	4.06523	4.77841	3.65185
Low MAP	47	60 min	62.3565	3.8146	3.67622	1.81271
Low MAP	48	60 min	60.1639	4.64731	3.53548	2.17792
Low MAP	49	60 min	63.2587	5.37775	5.0993	2.29664
Low MAP	50	60 min	58.5179	3.61135	4.41993	2.42789
Low MAP	51	60 min	62.7899	4.98716	0.675995	2.30445
Low MAP	52	60 min	67.3405	4.1506	3.38572	1.66018
Low MAP	53	60 min	63.3646	5.66106	4.75534	2.78266
Low MAP	54	60 min	65.2978	3.70574	5.71362	2.56292
Low MAP	55	60 min	62.4704	6.05873	4.80512	3.43018
Low MAP	56	60 min	62.8239	3.55196	4.0105	1.21392
Low MAP	57	60 min	66.0564	5.15994	3.01893	2.40707
Low MAP	58	60 min	65.1082	4.79146	5.3636	2.19998
Low MAP	59	60 min	70.0139	4.47643	1.93708	2.55102
Medium MAP	1	0 min	54.2797	2.76597	2.44426	1.98429
Medium MAP	2	0 min	49.6973	3.04451	3.05556	1.81478
Medium MAP	3	0 min	49.2032	2.77359	2.55181	2.60247
Medium MAP	4	0 min	49.3126	2.12537	2.81986	1.81552
Medium MAP	5	0 min	51.5941	3.20889	2.85531	1.75227
Medium MAP	6	0 min	55.4112	2.3907	3.09354	2.19124
Medium MAP	7	0 min	52.4786	2.00606	3.10279	1.71455
Medium MAP	8	0 min	57.8103	1.85625	2.91668	2.07352
Medium MAP	9	0 min	48.7352	2.77814	3.59354	1.71572
Medium MAP	10	0 min	47.3295	1.65819	3.13561	2.04182
Medium MAP	11	0 min	43.2249	3.12547	2.50678	2.22652
Medium MAP	12	0 min	43.9632	1.50678	3.52014	2.15272
Medium MAP	13	0 min	44.511	2.88261	3.18672	2.22282
Medium MAP	14	0 min	55.6955	2.27532	2.9689	1.57712
Medium MAP	15	0 min	47.9096	3.19146	2.83069	2.13252
Medium MAP	16	0 min	51.2607	2.23427	3.2853	1.62002
Medium MAP	17	0 min	52.1683	2.15815	3.62844	1.97659
Medium MAP	18	0 min	57.378	2.84757	2.8997	1.96024
Medium MAP	19	0 min	45.4499	1.65789	3.50956	2.02767
Medium MAP	20	0 min	49.7913	2.53466	2.62136	2.02641
Medium MAP	21	0 min	46.1042	3.51091	3.85715	2.33993
Medium MAP	22	0 min	50.6817	2.87751	3.36746	2.13337
Medium MAP	23	0 min	54.2773	3.32182	3.51075	2.11033
Medium MAP	24	0 min	47.5758	2.43283	2.80541	1.98266
Medium MAP	25	0 min	47.1235	3.61558	3.35524	1.71348
Medium MAP	26	0 min	50.931	2.89196	2.82292	1.8985
Medium MAP	27	0 min	56.4142	3.55247	2.81788	1.74489
Medium MAP	28	0 min	48.2841	3.61153	3.59135	1.71516
Medium MAP	29	0 min	54.8044	2.59281	3.21077	2.00466
Medium MAP	30	0 min	49.3768	2.56373	2.62349	2.11267
Medium MAP	31	0 min	39.6094	2.51765	3.02281	1.88311
Medium MAP	32	0 min	49.0639	3.03941	2.8388	2.57996
Medium MAP	33	0 min	50.7605	2.87773	3.1646	2.30931
Medium MAP	34	0 min	51.972	4.33823	3.64715	1.80856
Medium MAP	35	0 min	39.5372	1.13961	3.58816	2.40806
Medium MAP	36	0 min	46.8393	3.78839	2.35267	2.07826
Medium MAP	37	0 min	48.3	3.41523	3.38364	1.90867
Medium MAP	38	0 min	51.5403	3.11089	3.0258	1.80421
Medium MAP	39	0 min	48.9376	4.09429	3.42043	1.99682
Medium MAP	40	0 min	51.1257	3.49565	3.09882	2.3299
Medium MAP	41	0 min	53.3809	3.02493	3.89881	1.84199
Medium MAP	42	0 min	55.2673	2.12413	2.89169	2.05677
Medium MAP	43	0 min	52.8187	4.00731	3.11703	2.01442
Medium MAP	44	0 min	53.7209	1.52046	3.35616	1.79433
Medium MAP	45	0 min	49.7227	2.49297	3.75097	2.03446
Medium MAP	46	0 min	46.9086	1.72326	3.40571	2.5244
Medium MAP	47	0 min	51.5507	3.05099	2.83359	2.01688
Medium MAP	48	0 min	48.5445	3.19118	3.16529	1.88297
Medium MAP	49	0 min	45.9017	2.84784	2.03415	2.09904
Medium MAP	50	0 min	49.2074	2.86163	2.66321	2.09683
Medium MAP	51	0 min	56.8783	2.47601	3.28461	2.07965
Medium MAP	52	0 min	46.8462	1.29855	3.33189	1.79465
Medium MAP	53	0 min	55.7854	3.91851	2.81932	2.34252
Medium MAP	54	0 min	51.986	2.50908	3.57625	2.14175
Medium MAP	55	0 min	53.7125	3.4747	3.00213	2.12764
Medium MAP	56	0 min	48.4861	2.37827	3.10095	1.96241
Medium MAP	57	0 min	43.8658	3.51809	3.01966	2.24674
Medium MAP	58	0 min	46.3153	1.86502	3.3409	1.90589
Medium MAP	59	0 min	46.2539	3.03146	4.23031	1.49717
Medium MAP	60	0 min	56.5784	3.12759	2.7288	1.87127
Medium MAP	61	0 min	47.7542	2.15051	3.12503	2.09494
Medium MAP	62	0 min	56.048	0.723123	3.53925	1.71404
Medium MAP	63	0 min	55.2346	2.22459	3.71872	2.09525
Medium MAP	64	0 min	58.8602	0.963405	2.96281	2.11586
Medium MAP	65	0 min	46.5878	4.95531	2.85686	1.82369
Medium MAP	66	0 min	53.746	2.12412	3.19665	2.17384
Medium MAP	67	0 min	50.3028	2.56206	2.65889	2.44743
Medium MAP	68	0 min	47.6689	2.20553	2.97138	2.19021
Medium MAP	69	0 min	52.8861	3.74826	2.91577	1.97256
Medium MAP	70	0 min	48.3577	4.68017	3.18715	1.97922
Medium MAP	71	0 min	59.3583	2.38364	3.08842	1.83809
Medium MAP	72	0 min	51.4718	1.52836	3.41295	1.80952
Medium MAP	73	0 min	48.0316	3.46674	2.91092	1.82289
Medium MAP	74	0 min	45.6525	3.32506	3.41686	1.74637
Medium MAP	75	0 min	47.9434	1.89218	3.44257	2.00916
Medium MAP	76	0 min	48.8817	1.69619	2.31598	2.06173
Medium MAP	77	0 min	41.058	3.70243	3.01927	2.13512
Medium MAP	78	0 min	50.5212	2.56967	3.57648	2.06036
Medium MAP	79	0 min	52.901	1.71833	2.81884	1.81224
Medium MAP	80	0 min	52.4086	3.39965	2.49796	1.39334
Medium MAP	81	0 min	56.1492	3.37961	2.17967	1.84726
Medium MAP	82	0 min	46.888	1.85318	3.9503	1.71761
Medium MAP	83	0 min	55.3026	1.56831	3.06427	2.07751
Medium MAP	84	0 min	54.2775	2.37032	4.28634	2.04282
Medium MAP	85	0 min	50.9838	2.99117	4.00196	2.11582
Medium MAP	86	0 min	51.3044	2.21553	3.61705	2.253
Medium MAP	87	0 min	54.1997	2.20939	2.89658	1.98373
Medium MAP	88	0 min	49.3882	2.19522	3.55997	1.733
Medium MAP	89	0 min	49.4865	3.32052	3.203	2.12721
Medium MAP	90	0 min	48.3031	3.77484	2.82628	1.60499
Medium MAP	91	0 min	50.6108	2.99526	2.32743	1.80261
Medium MAP	92	0 min	54.1268	3.53923	3.18505	1.61858
Medium MAP	93	0 min	49.4102	2.57662	3.21348	1.76346
Medium MAP	94	0 min	51.2502	2.11877	3.10634	2.23491
Medium MAP	95	0 min	52.6309	2.37742	3.35443	1.91255
Medium MAP	96	0 min	50.437	3.52589	2.56514	1.80979
Medium MAP	97	0 min	49.1446	2.62866	2.81788	2.18236
Medium MAP	98	0 min	49.9082	2.59869	3.25055	1.89426
Medium MAP	99	0 min	51.4523	3.35553	3.6434	1.71297
Medium MAP	100	0 min	44.9608	2.44405	2.31472	1.68219
Medium MAP	101	0 min	57.4933	2.40642	3.38354	1.94231
Medium MAP	102	0 min	45.9338	2.63588	2.599	2.01658
Medium MAP	103	0 min	46.892	4.04466	3.65606	1.52835
Medium MAP	104	0 min	48.6584	2.75528	3.55567	2.48156
Medium MAP	105	0 min	49.6723	1.8512	3.75268	2.36902
Medium MAP	106	0 min	54.041	3.61025	2.61917	1.87426
Medium MAP	107	0 min	50.9212	3.45746	3.08724	2.05182
Medium MAP	108	0 min	46.6669	4.06607	2.39218	2.27787
Medium MAP	109	0 min	42.0902	2.01068	2.47425	1.45243
Medium MAP	110	0 min	54.6774	2.76891	4.0094	2.22058
Medium MAP	111	0 min	54.1244	2.80518	3.6236	1.83872
Medium MAP	112	0 min	53.9895	2.77482	3.44953	1.80956
Medium MAP	113	0 min	44.2626	3.18947	2.63323	1.77731
Medium MAP	114	0 min	48.5393	0.90845	2.82696	2.02073
Medium MAP	115	0 min	57.8141	2.30315	2.64698	1.83111
Medium MAP	116	0 min	45.9122	2.46567	3.39279	1.80168
Medium MAP	117	0 min	49.5521	2.73583	3.61315	1.86435
Medium MAP	118	0 min	51.9579	3.71295	3.43636	1.80497
Medium MAP	119	0 min	53.798	2.75434	2.74516	1.60067
Medium MAP	120	0 min	51.2708	2.75597	2.82331	2.27511
Medium MAP	121	0 min	46.1711	3.08869	3.10405	1.6748
Medium MAP	122	0 min	49.1843	2.55135	3.51669	1.98647
Medium MAP	123	0 min	55.8282	2.8978	2.6106	1.48889
Medium MAP	124	0 min	48.395	2.39735	3.74775	1.74999
Medium MAP	125	0 min	50.105	2.00392	3.2264	1.86655
Medium MAP	126	0 min	50.0782	2.35904	2.69712	2.12213
Medium MAP	127	0 min	56.9104	3.06319	4.15603	2.21357
Medium MAP	128	0 min	53.461	2.05226	3.17123	1.87716
Medium MAP	129	0 min	54.4636	2.74931	3.83775	1.90003
Medium MAP	130	0 min	50.7822	3.64375	3.06272	1.97744
Medium MAP	131	0 min	56.6604	2.72378	2.91585	2.02969
Medium MAP	132	0 min	45.6636	1.38118	3.65481	1.84549
Medium MAP	133	0 min	48.6879	2.06611	3.51737	1.94639
Medium MAP	1	10 min	52.301	4.20627	3.22245	2.32744
Medium MAP	2	10 min	53.286	3.87765	3.83284	2.23883
Medium MAP	3	10 min	52.1573	3.70346	3.3571	2.70101
Medium MAP	4	10 min	63.2307	4.19868	2.98336	2.39577
Medium MAP	5	10 min	55.9405	4.99406	4.0858	2.07784
Medium MAP	6	10 min	54.0289	6.22981	3.43885	2.77847
Medium MAP	7	10 min	60.0287	5.71926	3.67614	1.32635
Medium MAP	8	10 min	54.7415	4.14496	3.75981	2.11209
Medium MAP	9	10 min	55.9652	3.71927	3.86343	2.04952
Medium MAP	10	10 min	52.9047	4.6307	3.58149	1.93493
Medium MAP	11	10 min	56.9831	2.99001	3.62199	1.40281
Medium MAP	12	10 min	49.6975	4.90736	3.88491	1.98642
Medium MAP	13	10 min	53.2429	4.17874	3.47899	2.41859
Medium MAP	14	10 min	51.3498	3.18572	3.83679	2.34658
Medium MAP	15	10 min	51.6381	5.33288	4.24546	1.96392
Medium MAP	16	10 min	59.2766	4.41112	3.79127	2.04238
Medium MAP	17	10 min	54.6957	2.01871	3.7798	2.33662
Medium MAP	18	10 min	50.4037	3.08594	4.53978	2.45012
Medium MAP	19	10 min	55.5852	2.32537	4.27663	2.16178
Medium MAP	20	10 min	47.4047	5.52364	4.12001	2.02906
Medium MAP	21	10 min	48.7148	3.94967	2.82128	2.094
Medium MAP	22	10 min	45.0282	4.48444	4.20469	2.16719
Medium MAP	23	10 min	58.2977	1.50216	3.56132	2.04113
Medium MAP	24	10 min	60.771	3.56716	4.09817	2.42219
Medium MAP	25	10 min	49.4665	3.23129	3.63404	2.09946
Medium MAP	26	10 min	55.1425	3.45403	4.3478	1.96717
Medium MAP	27	10 min	65.6669	3.36119	3.66282	1.97375
Medium MAP	28	10 min	60.5204	2.96968	4.05417	2.1221
Medium MAP	29	10 min	53.0368	3.86015	4.25968	1.84805
Medium MAP	30	10 min	60.336	4.88014	3.80838	1.44003
Medium MAP	31	10 min	75.4369	3.45549	3.79086	1.94168
Medium MAP	32	10 min	64.2895	1.95567	2.84852	2.39548
Medium MAP	33	10 min	56.8918	3.34852	3.78092	2.28419
Medium MAP	34	10 min	49.624	3.89382	4.07359	2.25133
Medium MAP	35	10 min	49.9312	1.81694	2.87139	1.93129
Medium MAP	36	10 min	53.1227	3.1581	4.07321	2.15821
Medium MAP	37	10 min	48.8516	3.72322	4.32124	2.21421
Medium MAP	38	10 min	61.5299	5.02227	4.0704	1.73613
Medium MAP	39	10 min	54.4804	1.90471	4.18418	3.15493
Medium MAP	40	10 min	59.3974	4.80857	4.34753	2.01184
Medium MAP	41	10 min	58.8198	4.3636	3.61716	1.90545
Medium MAP	42	10 min	44.0135	4.50793	3.01365	2.14252
Medium MAP	43	10 min	60.1584	3.31837	4.08332	2.46474
Medium MAP	44	10 min	45.6459	3.70569	3.96129	2.87054
Medium MAP	45	10 min	63.4531	2.53408	4.00008	1.97428
Medium MAP	46	10 min	55.8914	3.40781	3.82212	2.89413
Medium MAP	47	10 min	59.622	2.30187	2.89114	2.33005
Medium MAP	48	10 min	64.0366	4.92654	3.80218	1.88328
Medium MAP	49	10 min	56.2664	3.33518	4.83915	2.52322
Medium MAP	50	10 min	57.2598	4.33062	3.76651	2.67129
Medium MAP	51	10 min	60.7259	1.75594	4.10888	2.08069
Medium MAP	52	10 min	55.1819	2.31015	3.48593	2.10535
Medium MAP	53	10 min	55.4469	3.47102	3.82878	2.26366
Medium MAP	54	10 min	53.9978	4.45289	4.48928	2.49984
Medium MAP	55	10 min	62.3727	3.40769	4.59992	2.49649
Medium MAP	56	10 min	63.5791	3.58998	4.42304	1.50258
Medium MAP	57	10 min	53.109	3.82213	4.01547	2.40056
Medium MAP	58	10 min	60.523	5.86936	2.81933	2.02365
Medium MAP	59	10 min	56.8775	4.50953	3.81912	2.68046
Medium MAP	60	10 min	53.1459	4.38482	3.91316	1.42547
Medium MAP	61	10 min	60.6993	2.86283	3.69257	2.05173
Medium MAP	62	10 min	63.9041	4.87411	3.57124	2.24306
Medium MAP	63	10 min	55.0252	4.43572	2.9848	2.66355
Medium MAP	64	10 min	60.5637	4.96699	4.0578	2.28946
Medium MAP	65	10 min	57.5842	2.62426	4.17287	2.38203
Medium MAP	66	10 min	56.7374	5.93185	4.12499	2.30087
Medium MAP	67	10 min	57.9214	4.65533	3.5456	2.21503
Medium MAP	68	10 min	50.5984	4.50061	3.57837	2.42955
Medium MAP	69	10 min	55.0837	4.01002	3.47265	1.58298
Medium MAP	70	10 min	50.959	2.77822	3.55723	3.07402
Medium MAP	71	10 min	54.1643	3.18825	3.93129	2.40962
Medium MAP	72	10 min	66.4861	3.32859	3.68438	2.62945
Medium MAP	73	10 min	58.2649	3.66565	3.57332	1.89795
Medium MAP	74	10 min	52.2423	0.619723	3.71732	2.72906
Medium MAP	75	10 min	54.1172	4.00302	4.29777	2.3859
Medium MAP	76	10 min	62.8726	3.05106	4.105	2.59739
Medium MAP	77	10 min	60.0146	1.77262	4.13892	2.01411
Medium MAP	78	10 min	52.5354	4.20525	4.16913	1.9974
Medium MAP	79	10 min	58.8239	1.51736	3.7463	2.22942
Medium MAP	80	10 min	54.3767	2.78422	3.63201	1.83587
Medium MAP	81	10 min	56.6051	4.35244	3.47632	1.899
Medium MAP	82	10 min	54.9485	4.07968	4.39427	1.9703
Medium MAP	83	10 min	55.6982	3.841	3.61926	2.38061
Medium MAP	84	10 min	53.9306	2.9873	2.98369	2.75759
Medium MAP	85	10 min	58.6107	3.82544	4.51672	2.40695
Medium MAP	86	10 min	64.9667	3.72955	3.50333	2.11491
Medium MAP	87	10 min	50.8041	3.42026	3.5616	2.3372
Medium MAP	88	10 min	59.8275	4.19977	2.93054	2.582
Medium MAP	89	10 min	59.7174	4.04959	3.21613	1.74189
Medium MAP	90	10 min	58.7457	3.16957	3.7329	2.25794
Medium MAP	91	10 min	55.2719	2.44701	4.16973	2.26045
Medium MAP	92	10 min	58.8375	4.19441	4.04693	2.57151
Medium MAP	93	10 min	50.4198	4.8437	3.11168	2.13623
Medium MAP	94	10 min	53.4851	3.48266	4.01045	2.33446
Medium MAP	95	10 min	64.3606	2.21828	3.55254	2.46301
Medium MAP	96	10 min	60.8263	3.56251	4.75923	2.21946
Medium MAP	97	10 min	56.1565	2.84924	4.98849	2.62739
Medium MAP	98	10 min	54.4695	3.8294	4.07837	1.78126
Medium MAP	99	10 min	55.3588	5.42345	3.98348	1.82629
Medium MAP	100	10 min	51.3039	4.22828	3.75272	2.44669
Medium MAP	101	10 min	63.9133	3.59077	3.80749	2.10927
Medium MAP	102	10 min	52.5248	4.92361	3.60077	2.36504
Medium MAP	103	10 min	55.2425	4.55832	3.45534	2.11765
Medium MAP	104	10 min	63.9064	2.60416	3.73157	2.49165
Medium MAP	105	10 min	56.3596	3.70515	3.87419	2.54061
Medium MAP	106	10 min	37.0123	2.47881	3.74094	1.91576
Medium MAP	107	10 min	49.7857	3.14148	4.14566	2.30234
Medium MAP	108	10 min	59.3376	2.43033	3.81143	2.1985
Medium MAP	109	10 min	44.8385	3.75511	3.96515	2.14879
Medium MAP	110	10 min	57.0779	3.23487	3.99655	2.56451
Medium MAP	111	10 min	54.0145	1.94494	3.88224	2.11738
Medium MAP	112	10 min	46.7488	3.69612	4.01125	2.47139
Medium MAP	113	10 min	53.7673	3.52784	3.09356	2.56594
Medium MAP	114	10 min	54.8449	5.5927	3.9232	2.19289
Medium MAP	115	10 min	63.4308	4.75282	3.41401	1.70578
Medium MAP	116	10 min	58.1794	3.01305	3.98411	2.56947
Medium MAP	117	10 min	58.8374	5.10948	4.36129	2.32284
Medium MAP	118	10 min	65.2721	3.45148	4.0773	2.84888
Medium MAP	119	10 min	57.3412	4.66295	3.68412	2.74594
Medium MAP	120	10 min	57.7113	2.41731	3.89895	2.10862
Medium MAP	121	10 min	61.9124	2.95416	3.13898	1.92961
Medium MAP	122	10 min	62.4666	3.77306	3.69409	1.98167
Medium MAP	123	10 min	53.71	3.88594	4.2728	2.27097
Medium MAP	124	10 min	55.6042	3.37215	3.6396	2.56649
Medium MAP	125	10 min	53.2866	5.06864	4.05951	1.98285
Medium MAP	126	10 min	68.2739	4.63871	3.92364	2.44377
Medium MAP	127	10 min	65.9736	2.35056	3.71546	2.56703
Medium MAP	128	10 min	59.5332	4.40879	3.56992	2.29677
Medium MAP	129	10 min	51.1428	2.45605	3.56599	2.61441
Medium MAP	130	10 min	48.3808	4.28858	3.10822	1.64764
Medium MAP	131	10 min	65.6184	5.09956	3.34018	2.9202
Medium MAP	132	10 min	56.8147	3.72649	3.3366	2.26147
Medium MAP	133	10 min	57.3761	2.7172	4.06886	2.58272
Medium MAP	1	20 min	59.9611	5.09118	4.06852	2.59056
Medium MAP	2	20 min	59.5006	5.6084	4.00226	2.01169
Medium MAP	3	20 min	61.2649	4.08025	5.08443	2.08618
Medium MAP	4	20 min	62.0998	2.82408	3.94845	2.39348
Medium MAP	5	20 min	62.5807	2.6738	4.99232	2.5372
Medium MAP	6	20 min	63.5841	5.53587	3.8626	2.66937
Medium MAP	7	20 min	56.6984	6.82131	4.16652	2.25278
Medium MAP	8	20 min	63.1839	2.20285	3.70717	2.68875
Medium MAP	9	20 min	57.0407	6.4703	4.42545	2.65769
Medium MAP	10	20 min	59.9089	7.51642	3.59391	2.30825
Medium MAP	11	20 min	57.4644	3.37423	4.21032	2.60774
Medium MAP	12	20 min	63.7716	6.48827	3.79158	2.44416
Medium MAP	13	20 min	63.4939	5.30082	3.66921	2.55349
Medium MAP	14	20 min	58.7865	3.63724	3.85624	2.51585
Medium MAP	15	20 min	65.5516	5.0904	4.05999	2.31132
Medium MAP	16	20 min	64.7837	4.03061	4.26712	2.49922
Medium MAP	17	20 min	67.2698	6.30302	3.27849	2.20807
Medium MAP	18	20 min	63.5047	4.67036	4.07924	2.70164
Medium MAP	19	20 min	64.8076	6.05237	4.12791	2.3091
Medium MAP	20	20 min	57.0889	6.39805	4.46306	2.46163
Medium MAP	21	20 min	66.3262	4.65321	4.39931	2.16505
Medium MAP	22	20 min	64.1507	6.98784	3.74415	2.54427
Medium MAP	23	20 min	62.1458	8.16776	4.3312	2.03684
Medium MAP	24	20 min	61.2853	4.29346	3.72478	2.52253
Medium MAP	25	20 min	67.3855	6.59244	4.26673	2.69636
Medium MAP	26	20 min	64.105	6.83248	4.19231	2.60592
Medium MAP	27	20 min	66.2362	4.9673	3.81138	2.51861
Medium MAP	28	20 min	63.3915	4.68764	3.75455	1.854
Medium MAP	29	20 min	58.3618	5.15597	4.03231	2.15791
Medium MAP	30	20 min	53.1784	5.35566	4.20855	2.69826
Medium MAP	31	20 min	64.5664	6.50935	4.21071	2.19934
Medium MAP	32	20 min	62.1864	4.02797	4.36104	2.59416
Medium MAP	33	20 min	63.1642	4.64368	3.86972	2.80113
Medium MAP	34	20 min	60.1071	2.16091	4.04014	2.33751
Medium MAP	35	20 min	65.9375	8.95768	4.23703	2.66164
Medium MAP	36	20 min	63.9408	3.28343	4.62768	2.16891
Medium MAP	37	20 min	64.5005	4.64723	4.65338	2.38361
Medium MAP	38	20 min	62.0897	4.66001	4.13127	2.65881
Medium MAP	39	20 min	60.2295	7.06857	4.09698	2.56342
Medium MAP	40	20 min	61.379	5.4203	4.28559	2.61215
Medium MAP	41	20 min	63.1961	5.18915	3.60563	2.59914
Medium MAP	42	20 min	58.5842	7.47929	4.35698	2.61602
Medium MAP	43	20 min	64.0577	6.04498	4.10673	2.3266
Medium MAP	44	20 min	62.4475	5.09046	3.72513	2.12134
Medium MAP	45	20 min	64.5357	3.66692	4.18107	2.06385
Medium MAP	46	20 min	57.3865	5.21797	4.25929	2.49527
Medium MAP	47	20 min	64.6002	7.1121	4.30486	2.35811
Medium MAP	48	20 min	61.3984	5.2666	4.98805	2.57006
Medium MAP	49	20 min	63.0152	4.66404	4.00687	1.9299
Medium MAP	50	20 min	58.8564	5.12676	3.4879	2.62163
Medium MAP	51	20 min	63.6628	3.4215	4.62127	2.63847
Medium MAP	52	20 min	69.9865	7.47992	3.99412	2.77687
Medium MAP	53	20 min	70.5767	4.79462	4.99726	2.5137
Medium MAP	54	20 min	70.1247	4.88748	3.66733	2.45692
Medium MAP	55	20 min	67.4167	2.37092	4.45854	2.06006
Medium MAP	56	20 min	72.5123	4.59966	3.73952	2.27997
Medium MAP	57	20 min	61.5348	5.00245	4.69353	2.42402
Medium MAP	58	20 min	63.7085	3.98699	3.94344	2.0993
Medium MAP	59	20 min	64.8419	5.62179	3.25238	2.87322
Medium MAP	60	20 min	67.1318	6.51719	4.12039	2.51036
Medium MAP	61	20 min	68.8395	2.79343	4.25531	2.68497
Medium MAP	62	20 min	59.0366	3.66697	3.55136	2.15471
Medium MAP	63	20 min	63.8427	3.36076	4.27831	2.62424
Medium MAP	64	20 min	66.8043	5.98304	3.48483	2.06679
Medium MAP	65	20 min	62.0722	2.85809	4.47473	2.53625
Medium MAP	66	20 min	63.7899	3.72911	3.96368	2.778
Medium MAP	67	20 min	61.4132	4.58608	4.09674	2.44593
Medium MAP	68	20 min	64.3248	6.93412	4.02577	2.74591
Medium MAP	69	20 min	57.334	6.79558	3.49329	2.47834
Medium MAP	70	20 min	62.458	5.54462	5.01569	2.17707
Medium MAP	71	20 min	57.7781	4.20432	3.88509	2.54696
Medium MAP	72	20 min	65.2726	1.61404	4.12797	2.26446
Medium MAP	73	20 min	55.389	6.22159	4.25434	2.5565
Medium MAP	74	20 min	62.1905	3.80207	3.6491	2.67113
Medium MAP	75	20 min	68.8756	5.19484	3.89043	2.24095
Medium MAP	76	20 min	55.6982	4.50447	4.48882	2.18947
Medium MAP	77	20 min	56.8495	2.07537	4.31704	1.97593
Medium MAP	78	20 min	61.707	4.28585	4.42617	2.2686
Medium MAP	79	20 min	64.9601	4.45718	4.32753	2.37321
Medium MAP	80	20 min	65.5965	3.34348	4.48496	2.54783
Medium MAP	81	20 min	60.9999	4.43652	3.88089	2.42576
Medium MAP	82	20 min	61.9213	3.53172	3.90617	2.76344
Medium MAP	83	20 min	54.1059	4.53228	3.73914	2.24242
Medium MAP	84	20 min	57.8731	4.26946	3.38193	2.29809
Medium MAP	85	20 min	56.1122	4.39079	4.27294	2.18651
Medium MAP	86	20 min	70.5965	6.13431	4.38563	2.20802
Medium MAP	87	20 min	57.7479	7.49632	4.14172	2.08394
Medium MAP	88	20 min	66.4592	4.16644	4.11954	2.56034
Medium MAP	89	20 min	63.6819	4.27398	3.69953	2.20098
Medium MAP	90	20 min	58.0863	4.97431	4.37144	2.5608
Medium MAP	91	20 min	69.0878	3.22144	4.94825	2.38239
Medium MAP	92	20 min	66.4851	2.95303	4.00527	2.37862
Medium MAP	93	20 min	63.1824	4.02276	3.6564	2.36031
Medium MAP	94	20 min	59.3826	4.55011	3.93584	2.59668
Medium MAP	95	20 min	62.7759	4.17795	3.86803	2.35586
Medium MAP	96	20 min	69.1082	8.507	3.74325	2.55681
Medium MAP	97	20 min	69.2107	6.28116	4.21829	2.47629
Medium MAP	98	20 min	60.4153	6.81668	4.20794	2.31594
Medium MAP	99	20 min	59.3074	2.60371	3.66107	2.44622
Medium MAP	100	20 min	62.0929	4.02981	2.8928	2.56932
Medium MAP	101	20 min	60.2251	7.49908	3.87207	2.40956
Medium MAP	102	20 min	60.3497	2.7775	4.43904	2.39502
Medium MAP	103	20 min	61.1922	5.37697	4.78572	2.75307
Medium MAP	104	20 min	58.9204	4.71181	3.70871	2.48694
Medium MAP	105	20 min	64.1079	4.70734	4.28256	2.68739
Medium MAP	106	20 min	63.3628	3.46506	4.3873	2.7391
Medium MAP	107	20 min	62.2852	8.12392	4.50674	2.14759
Medium MAP	108	20 min	63.1823	7.39899	4.73972	2.39295
Medium MAP	109	20 min	61.8693	4.22453	4.29728	2.22503
Medium MAP	110	20 min	60.787	4.62609	3.55617	2.19955
Medium MAP	111	20 min	58.443	7.37305	4.12043	2.04448
Medium MAP	112	20 min	63.9648	6.56149	3.47032	2.16244
Medium MAP	113	20 min	63.1018	5.98371	4.52186	2.65095
Medium MAP	114	20 min	61.9422	5.60536	3.55994	2.07377
Medium MAP	115	20 min	63.9673	5.03944	4.10564	2.23885
Medium MAP	116	20 min	53.87	5.34837	4.26384	2.39005
Medium MAP	117	20 min	64.0872	4.76377	4.51613	2.49553
Medium MAP	118	20 min	67.4444	3.80419	4.42348	2.05479
Medium MAP	119	20 min	64.1459	4.88404	3.70036	2.33454
Medium MAP	120	20 min	69.091	3.94477	4.33088	2.60913
Medium MAP	121	20 min	64.9834	3.79228	3.78869	2.43962
Medium MAP	122	20 min	61.5113	4.00179	3.97136	2.72353
Medium MAP	123	20 min	63.6939	5.40396	4.20715	2.13852
Medium MAP	124	20 min	60.8508	4.03706	3.95937	2.47104
Medium MAP	125	20 min	63.8942	4.24561	4.75436	2.46838
Medium MAP	126	20 min	58.4411	5.98588	4.01858	2.59872
Medium MAP	127	20 min	63.6751	7.34021	4.57955	2.48248
Medium MAP	128	20 min	63.7308	4.60136	4.48234	1.97602
Medium MAP	129	20 min	60.1244	4.6067	4.29094	2.47427
Medium MAP	130	20 min	62.2689	6.00094	4.21414	2.44603
Medium MAP	131	20 min	57.2228	5.95269	3.96563	2.63149
Medium MAP	132	20 min	61.8515	7.39062	4.10385	2.60372
Medium MAP	133	20 min	55.2943	7.31053	4.31447	2.20297
Medium MAP	1	30 min	71.9722	7.12578	4.81163	1.55159
Medium MAP	2	30 min	65.1377	5.44944	4.66008	27.904
Medium MAP	3	30 min	64.2103	7.05244	5.06855	-6.90348
Medium MAP	4	30 min	68.8186	7.47833	4.40975	-11.1263
Medium MAP	5	30 min	66.2249	4.29448	4.60009	-2.89548
Medium MAP	6	30 min	70.8128	3.76226	3.50298	12.952
Medium MAP	7	30 min	63.2063	8.54747	4.54193	-11.2312
Medium MAP	8	30 min	71.4591	6.38233	4.14668	5.35925
Medium MAP	9	30 min	65.0128	6.65621	4.77933	27.1326
Medium MAP	10	30 min	64.2286	9.12917	4.68759	-27.4523
Medium MAP	11	30 min	71.9933	6.83106	4.66298	5.2154
Medium MAP	12	30 min	69.8637	4.35557	4.19733	34.2745
Medium MAP	13	30 min	64.3717	4.48465	4.2056	-15.7834
Medium MAP	14	30 min	67.7579	7.46655	5.23851	-27.7534
Medium MAP	15	30 min	62.4352	8.83056	4.84828	24.9869
Medium MAP	16	30 min	71.4665	7.49493	4.49405	-11.0567
Medium MAP	17	30 min	68.8715	7.64941	4.16178	5.149
Medium MAP	18	30 min	62.5101	5.4326	5.17301	-19.7562
Medium MAP	19	30 min	69.7793	4.84782	4.76809	5.2028
Medium MAP	20	30 min	67.5067	5.60617	4.98898	-25.9149
Medium MAP	21	30 min	69.123	5.34038	3.83351	10.762
Medium MAP	22	30 min	71.6886	5.11808	4.6915	14.9842
Medium MAP	23	30 min	66.1404	7.18313	4.41337	-3.5799
Medium MAP	24	30 min	66.7018	8.63677	5.80564	25.9858
Medium MAP	25	30 min	73.7463	5.30442	4.54413	27.9547
Medium MAP	26	30 min	73.0993	7.18895	5.10213	-34.9317
Medium MAP	27	30 min	71.8953	5.71105	4.24504	-28.8113
Medium MAP	28	30 min	75.6839	4.57685	4.59583	20.1178
Medium MAP	29	30 min	66.6501	5.60263	4.60483	-4.74985
Medium MAP	30	30 min	61.6548	2.13949	5.1019	-5.54359
Medium MAP	31	30 min	65.8836	3.45012	4.92157	3.97538
Medium MAP	32	30 min	62.0845	4.88552	4.69066	15.3733
Medium MAP	33	30 min	65.9609	5.11735	4.18835	-0.42706
Medium MAP	34	30 min	65.3303	6.98742	5.19738	9.04276
Medium MAP	35	30 min	66.6004	4.92361	4.4777	10.2118
Medium MAP	36	30 min	66.2803	8.02413	4.63786	45.6885
Medium MAP	37	30 min	68.4314	1.57923	4.0563	4.01712
Medium MAP	38	30 min	74.1789	2.94679	4.64085	2.14609
Medium MAP	39	30 min	65.2482	6.89906	4.47832	10.3705
Medium MAP	40	30 min	69.311	6.10769	4.72145	11.7604
Medium MAP	41	30 min	74.78	5.48194	4.89467	-24.4844
Medium MAP	42	30 min	65.2379	8.01953	4.33473	-9.97056
Medium MAP	43	30 min	63.7794	5.13634	4.01815	-10.7667
Medium MAP	44	30 min	71.5532	7.22562	4.66191	-10.0825
Medium MAP	45	30 min	64.2723	3.95505	4.51065	7.7442
Medium MAP	46	30 min	67.4083	3.63772	4.25576	-32.0579
Medium MAP	47	30 min	73.8177	5.21854	4.34462	6.91116
Medium MAP	48	30 min	63.2104	9.2399	4.48842	-26.6674
Medium MAP	49	30 min	71.1418	6.6428	4.90893	6.66303
Medium MAP	50	30 min	69.778	5.4414	4.45966	48.1581
Medium MAP	51	30 min	70.5073	5.95499	4.32408	18.362
Medium MAP	52	30 min	66.2414	9.2517	4.77842	27.9268
Medium MAP	53	30 min	69.9161	3.94289	4.36514	2.05489
Medium MAP	54	30 min	74.0887	6.36566	4.97118	3.68176
Medium MAP	55	30 min	68.707	4.36479	4.21729	3.71631
Medium MAP	56	30 min	68.4028	6.31249	3.55836	3.26214
Medium MAP	57	30 min	71.1516	4.72751	4.4245	19.7337
Medium MAP	58	30 min	67.9351	2.58325	5.37415	-14.9376
Medium MAP	59	30 min	62.4211	7.88419	4.45085	-28.5462
Medium MAP	60	30 min	69.0697	4.81878	4.59268	-27.3867
Medium MAP	61	30 min	68.7123	8.02295	3.92231	3.38101
Medium MAP	62	30 min	76.1766	8.03687	4.47465	24.6809
Medium MAP	63	30 min	68.1794	4.87062	4.00522	-6.22047
Medium MAP	64	30 min	67.6577	4.87781	4.90139	-10.9079
Medium MAP	65	30 min	73.2319	5.12884	4.94368	-22.4396
Medium MAP	66	30 min	62.0641	6.29005	4.25561	-10.3926
Medium MAP	67	30 min	73.1878	7.65133	4.45312	11.4945
Medium MAP	68	30 min	74.1595	7.28821	4.63433	-25.0791
Medium MAP	69	30 min	72.7338	6.25464	4.41373	7.96111
Medium MAP	70	30 min	61.116	2.31105	3.55603	-17.5633
Medium MAP	71	30 min	65.3664	6.27818	4.65163	-4.75894
Medium MAP	72	30 min	67.6091	2.8977	4.79963	-19.5216
Medium MAP	73	30 min	68.5931	5.73523	4.82519	-0.943189
Medium MAP	74	30 min	70.2383	6.2898	4.43761	-33.016
Medium MAP	75	30 min	69.0419	7.90456	4.95485	-12.7071
Medium MAP	76	30 min	64.0563	7.12612	4.83882	-2.24244
Medium MAP	77	30 min	65.1497	5.21027	4.78933	38.8736
Medium MAP	78	30 min	70.0204	9.47867	4.19406	5.91519
Medium MAP	79	30 min	68.8032	8.13447	4.64353	-32.4145
Medium MAP	80	30 min	67.3069	4.96579	5.12305	-2.3062
Medium MAP	81	30 min	69.3441	3.44385	4.47889	-21.5678
Medium MAP	82	30 min	74.842	7.67548	4.95975	-11.0536
Medium MAP	83	30 min	61.7786	7.12869	4.55505	-45.3274
Medium MAP	84	30 min	69.6519	5.4689	4.29748	22.6201
Medium MAP	85	30 min	69.5393	9.13165	5.18307	14.7536
Medium MAP	86	30 min	72.8508	3.57945	5.00575	-9.67795
Medium MAP	87	30 min	71.164	4.90895	5.05222	-11.9188
Medium MAP	88	30 min	67.1174	6.50228	4.81153	28.348
Medium MAP	89	30 min	72.9919	3.11034	4.54916	-11.9162
Medium MAP	90	30 min	58.5515	7.35201	4.77617	-7.85642
Medium MAP	91	30 min	62.3748	7.98266	4.0988	-25.7451
Medium MAP	92	30 min	65.7844	6.79806	5.09159	2.52559
Medium MAP	93	30 min	64.3725	5.75787	4.19674	-11.0085
Medium MAP	94	30 min	67.5802	6.3817	4.44349	-10.4655
Medium MAP	95	30 min	69.506	2.40897	4.88483	-7.37132
Medium MAP	96	30 min	66.4772	3.98201	4.97913	18.8805
Medium MAP	97	30 min	65.7954	7.24944	4.41898	-8.04121
Medium MAP	98	30 min	62.4749	5.13309	4.63231	37.7292
Medium MAP	99	30 min	62.1073	3.3724	4.38898	-1.45832
Medium MAP	100	30 min	72.0151	3.64755	4.15355	-21.2703
Medium MAP	101	30 min	64.8949	4.13982	4.53192	5.65879
Medium MAP	102	30 min	67.1911	4.72735	4.14325	27.7289
Medium MAP	103	30 min	69.0055	8.63008	4.94038	1.49167
Medium MAP	104	30 min	68.6647	5.45779	4.43879	4.03385
Medium MAP	105	30 min	70.5552	5.6256	5.19915	26.6312
Medium MAP	106	30 min	65.8393	6.46459	4.66766	-10.9819
Medium MAP	107	30 min	60.2619	3.02375	4.04676	-29.1433
Medium MAP	108	30 min	64.6467	7.27144	4.95465	13.2268
Medium MAP	109	30 min	70.7792	8.09348	4.58307	22.0856
Medium MAP	110	30 min	72.5941	2.97496	3.92148	-1.06793
Medium MAP	111	30 min	72.8468	5.08981	4.25184	15.3537
Medium MAP	112	30 min	63.9317	5.67121	5.16099	20.5536
Medium MAP	113	30 min	67.2674	7.0155	4.80859	6.14714
Medium MAP	114	30 min	66.3626	4.06872	4.23001	12.0107
Medium MAP	115	30 min	63.0191	9.05634	4.36606	24.4279
Medium MAP	116	30 min	67.9123	7.76683	4.35812	19.2817
Medium MAP	117	30 min	69.6164	7.79554	4.07366	10.2797
Medium MAP	118	30 min	76.8712	6.12982	4.03654	6.96392
Medium MAP	119	30 min	66.3497	5.53565	4.48337	-21.4468
Medium MAP	120	30 min	72.1997	8.9457	4.20682	-0.388442
Medium MAP	121	30 min	64.5637	11.1634	4.19435	-5.95141
Medium MAP	122	30 min	54.7312	8.20466	4.04463	10.0314
Medium MAP	123	30 min	60.3564	5.70663	4.14385	-6.7113
Medium MAP	124	30 min	72.488	6.057	4.18297	0.372097
Medium MAP	125	30 min	71.7333	3.06173	4.2722	3.54219
Medium MAP	126	30 min	66.5199	5.78764	4.5121	13.0415
Medium MAP	127	30 min	65.2501	4.36855	3.92406	27.537
Medium MAP	128	30 min	69.0945	7.02485	4.01338	12.9772
Medium MAP	129	30 min	71.0595	8.12413	4.52113	-10.3439
Medium MAP	130	30 min	64.6784	1.98008	4.49182	-16.5928
Medium MAP	131	30 min	67.7914	3.75228	4.91353	-22.3814
Medium MAP	132	30 min	64.3604	10.7122	4.04543	22.3124
Medium MAP	133	30 min	67.2707	7.19564	4.81654	-20.5299
Medium MAP	1	40 min	67.0641	8.65486	5.26124	2.31846
Medium MAP	2	40 min	67.3319	3.41174	4.56504	3.36133
Medium MAP	3	40 min	68.9462	6.26228	5.18057	3.16294
Medium MAP	4	40 min	59.0048	6.00604	5.51478	2.71994
Medium MAP	5	40 min	66.5665	10.5573	5.35175	2.86307
Medium MAP	6	40 min	74.1673	7.46664	5.35638	2.85968
Medium MAP	7	40 min	64.5929	9.83946	5.23238	3.20519
Medium MAP	8	40 min	67.4547	8.21024	3.67555	2.97063
Medium MAP	9	40 min	71.2333	3.69389	3.91667	2.76806
Medium MAP	10	40 min	65.6663	6.55413	4.34235	2.89118
Medium MAP	11	40 min	67.9473	6.15994	5.09366	2.69749
Medium MAP	12	40 min	66.0746	4.51281	5.19624	2.47276
Medium MAP	13	40 min	60.5929	7.77316	4.36284	3.2323
Medium MAP	14	40 min	60.7333	6.16494	4.0698	2.8237
Medium MAP	15	40 min	77.7663	8.15512	4.72549	2.68581
Medium MAP	16	40 min	74.7605	8.82332	5.03709	3.39291
Medium MAP	17	40 min	68.3596	6.33445	5.87115	3.00328
Medium MAP	18	40 min	79.1479	6.58592	5.47346	2.7003
Medium MAP	19	40 min	69.3372	6.81004	5.12406	2.91753
Medium MAP	20	40 min	69.0153	5.70366	5.49877	3.03425
Medium MAP	21	40 min	60.817	6.13046	4.629	2.4715
Medium MAP	22	40 min	75.003	5.98001	4.73609	2.95158
Medium MAP	23	40 min	70.0162	7.51974	5.36287	3.01086
Medium MAP	24	40 min	72.5052	8.26171	5.22472	2.41504
Medium MAP	25	40 min	77.4783	4.74083	5.41925	2.65356
Medium MAP	26	40 min	59.7062	9.12558	4.25982	3.04264
Medium MAP	27	40 min	63.9003	5.62259	3.95577	3.03258
Medium MAP	28	40 min	65.9682	10.7486	4.59996	3.04843
Medium MAP	29	40 min	53.2424	6.03354	5.54523	2.47369
Medium MAP	30	40 min	70.5702	6.77111	4.6113	2.59728
Medium MAP	31	40 min	79.0575	5.91503	5.16872	3.31638
Medium MAP	32	40 min	66.417	8.98623	4.66028	2.61987
Medium MAP	33	40 min	74.1404	9.808	4.806	2.779
Medium MAP	34	40 min	82.1085	7.28326	4.76558	2.81168
Medium MAP	35	40 min	78.4	8.91875	4.90482	3.38002
Medium MAP	36	40 min	59.9919	2.18259	5.07913	3.38268
Medium MAP	37	40 min	71.1305	8.77587	5.32286	2.61614
Medium MAP	38	40 min	66.0112	1.31215	4.81074	2.80749
Medium MAP	39	40 min	70.4815	6.06194	4.37476	2.81521
Medium MAP	40	40 min	64.888	8.98058	4.75715	2.90408
Medium MAP	41	40 min	63.5039	7.37427	4.72289	2.68406
Medium MAP	42	40 min	70.7908	3.81087	4.41838	3.30349
Medium MAP	43	40 min	66.2621	10.0549	5.30342	2.46147
Medium MAP	44	40 min	76.6354	4.78495	4.10649	2.99
Medium MAP	45	40 min	67.9082	7.31037	5.25649	3.11994
Medium MAP	46	40 min	65.4955	4.31907	5.50349	2.78045
Medium MAP	47	40 min	76.3985	4.74262	5.08514	2.84205
Medium MAP	48	40 min	76.883	6.81986	5.08315	2.74422
Medium MAP	49	40 min	71.5043	8.0645	4.29949	3.23337
Medium MAP	50	40 min	61.41	4.38349	5.40273	3.01008
Medium MAP	51	40 min	68.2223	4.70155	5.23407	3.16201
Medium MAP	52	40 min	76.3285	5.30028	5.10378	2.56674
Medium MAP	53	40 min	66.8912	7.28275	4.90578	2.64242
Medium MAP	54	40 min	74.2477	9.58969	5.43715	3.09152
Medium MAP	55	40 min	75.4958	9.01266	4.74718	2.86463
Medium MAP	56	40 min	65.1645	3.27857	5.08192	3.08594
Medium MAP	57	40 min	70.1991	6.70688	5.14126	3.13691
Medium MAP	58	40 min	65.6709	5.83325	5.85342	3.05878
Medium MAP	59	40 min	65.7438	7.28822	4.72229	3.04137
Medium MAP	60	40 min	62.7752	5.80074	5.05292	2.58403
Medium MAP	61	40 min	60.6251	5.84233	5.71083	3.18974
Medium MAP	62	40 min	65.3167	11.2775	4.55308	3.21707
Medium MAP	63	40 min	64.2498	7.22883	5.23178	2.76937
Medium MAP	64	40 min	63.8768	5.16809	5.84179	2.91651
Medium MAP	65	40 min	63.7022	4.26671	5.31125	2.86135
Medium MAP	66	40 min	76.234	4.97122	5.17263	2.88301
Medium MAP	67	40 min	61.4591	7.30153	6.14363	3.01707
Medium MAP	68	40 min	81.7439	4.6149	4.81084	2.63806
Medium MAP	69	40 min	72.6581	7.3951	5.49614	3.01672
Medium MAP	70	40 min	61.2501	8.41649	4.08427	2.70631
Medium MAP	71	40 min	61.543	7.96119	5.23062	2.82657
Medium MAP	72	40 min	72.1241	6.15711	5.06754	2.84011
Medium MAP	73	40 min	70.1802	7.45735	3.89834	3.05824
Medium MAP	74	40 min	77.5459	4.79122	5.0407	2.68159
Medium MAP	75	40 min	69.3199	7.24262	4.21695	3.29222
Medium MAP	76	40 min	72.2373	8.68955	5.05254	3.09017
Medium MAP	77	40 min	85.9295	2.226	4.9809	3.05611
Medium MAP	78	40 min	76.1435	7.55813	4.78827	2.72245
Medium MAP	79	40 min	77.7147	7.61	5.03771	3.33568
Medium MAP	80	40 min	65.1277	11.1125	4.71868	2.71348
Medium MAP	81	40 min	67.433	8.3779	4.93862	3.11909
Medium MAP	82	40 min	70.3016	4.30373	5.28759	2.7326
Medium MAP	83	40 min	68.9576	8.58881	5.63286	1.98472
Medium MAP	84	40 min	64.9087	8.12767	4.88424	3.12502
Medium MAP	85	40 min	58.3573	10.1244	5.57338	2.81316
Medium MAP	86	40 min	61.8789	7.37725	4.75758	3.30008
Medium MAP	87	40 min	70.447	8.44038	5.6403	2.88101
Medium MAP	88	40 min	71.8871	9.93688	5.82075	2.81842
Medium MAP	89	40 min	77.2364	6.15943	4.46628	2.93801
Medium MAP	90	40 min	62.8062	4.65823	4.8904	2.70111
Medium MAP	91	40 min	67.0277	6.24954	4.69011	2.64161
Medium MAP	92	40 min	73.6113	5.47968	4.56329	2.72251
Medium MAP	93	40 min	66.8241	10.0765	4.57532	3.00733
Medium MAP	94	40 min	72.4346	7.10537	4.59677	2.75215
Medium MAP	95	40 min	61.2729	7.58504	4.09349	3.24548
Medium MAP	96	40 min	79.0973	3.50684	4.82057	2.77031
Medium MAP	97	40 min	66.2461	5.77107	5.14113	2.76926
Medium MAP	98	40 min	59.224	7.32174	5.35547	2.97264
Medium MAP	99	40 min	68.7389	8.03066	5.21822	2.59481
Medium MAP	100	40 min	76.3234	5.15277	4.16902	2.67001
Medium MAP	101	40 min	61.2053	8.85069	4.56866	2.82789
Medium MAP	102	40 min	74.1508	4.4912	4.66628	2.84917
Medium MAP	103	40 min	77.1921	5.1402	5.73957	3.15335
Medium MAP	104	40 min	71.3067	8.10866	5.26081	2.86047
Medium MAP	105	40 min	66.3342	6.42452	4.64563	3.33591
Medium MAP	106	40 min	76.0618	7.22751	5.12375	2.90891
Medium MAP	107	40 min	74.325	6.69272	3.8792	2.83743
Medium MAP	108	40 min	78.3226	8.16202	4.38699	3.00921
Medium MAP	109	40 min	64.1078	4.67228	5.17832	2.1388
Medium MAP	110	40 min	72.7493	9.55273	5.10861	3.3064
Medium MAP	111	40 min	66.1624	6.70662	6.19392	3.00688
Medium MAP	112	40 min	58.5885	4.29254	4.6252	2.85991
Medium MAP	113	40 min	74.965	11.2691	4.51334	2.66774
Medium MAP	114	40 min	66.4106	8.91562	4.79193	2.8012
Medium MAP	115	40 min	68.3682	7.65419	5.17854	3.12155
Medium MAP	116	40 min	66.3111	8.80137	4.92364	2.93623
Medium MAP	117	40 min	64.706	4.81202	4.55756	2.70048
Medium MAP	118	40 min	68.49	7.55975	3.97768	2.9666
Medium MAP	119	40 min	67.7706	7.06145	4.86059	3.03348
Medium MAP	120	40 min	72.4004	6.91644	4.40457	2.8037
Medium MAP	121	40 min	68.9376	6.46872	4.21969	2.97165
Medium MAP	122	40 min	69.7245	11.2683	4.97612	2.77714
Medium MAP	123	40 min	68.7973	3.08456	5.45861	2.95562
Medium MAP	124	40 min	62.7267	7.75735	5.54801	3.08897
Medium MAP	125	40 min	62.4072	6.92271	5.66392	3.30075
Medium MAP	126	40 min	82.7156	7.28393	4.43636	2.90596
Medium MAP	127	40 min	72.3059	7.73159	4.53215	2.88378
Medium MAP	128	40 min	70.3764	10.2778	4.4748	3.26715
Medium MAP	129	40 min	59.8098	7.53807	4.24726	2.70588
Medium MAP	130	40 min	70.6023	4.17945	5.15218	2.54911
Medium MAP	131	40 min	65.674	5.83587	4.71839	2.72478
Medium MAP	132	40 min	63.4697	10.1885	5.29703	3.08717
Medium MAP	133	40 min	64.0645	3.46654	4.91348	2.56898
Medium MAP	1	50 min	67.9477	6.08367	3.80642	2.54479
Medium MAP	2	50 min	66.2158	6.84435	4.60301	2.88759
Medium MAP	3	50 min	68.9282	7.04528	4.66116	2.63503
Medium MAP	4	50 min	65.7377	4.42115	3.93834	2.70432
Medium MAP	5	50 min	68.1478	3.30548	4.33632	3.43463
Medium MAP	6	50 min	64.945	7.23087	4.88642	2.38904
Medium MAP	7	50 min	65.1591	3.94015	4.70218	2.57253
Medium MAP	8	50 min	70.4733	9.02319	4.59623	2.84161
Medium MAP	9	50 min	67.6149	4.87969	5.01588	2.31037
Medium MAP	10	50 min	70.0144	7.47526	4.88718	3.16815
Medium MAP	11	50 min	64.591	7.3986	4.19038	2.51321
Medium MAP	12	50 min	75.2036	8.44989	5.21799	2.86532
Medium MAP	13	50 min	66.7488	4.40242	4.73729	2.93874
Medium MAP	14	50 min	67.7388	6.89821	4.43001	2.5072
Medium MAP	15	50 min	67.0941	8.43508	5.14517	2.5784
Medium MAP	16	50 min	62.3292	0.933916	4.50674	2.71666
Medium MAP	17	50 min	69.7882	6.82217	4.58135	2.45955
Medium MAP	18	50 min	61.5666	6.43065	4.59531	2.82667
Medium MAP	19	50 min	69.8679	7.7676	4.23043	2.7629
Medium MAP	20	50 min	67.0079	8.34498	3.3367	2.77667
Medium MAP	21	50 min	65.8881	8.61667	4.82833	2.8416
Medium MAP	22	50 min	63.0619	6.83654	4.90451	2.72327
Medium MAP	23	50 min	70.6405	7.30667	4.53406	2.70686
Medium MAP	24	50 min	71.9223	8.94548	4.71753	2.76843
Medium MAP	25	50 min	71.3573	2.87084	4.21943	2.71739
Medium MAP	26	50 min	64.5845	4.18167	4.5712	2.43476
Medium MAP	27	50 min	65.0677	9.69884	4.77936	2.80093
Medium MAP	28	50 min	70.905	4.38318	4.40242	2.56855
Medium MAP	29	50 min	68.5162	6.59752	4.95915	3.03336
Medium MAP	30	50 min	68.513	5.58152	4.6093	3.1247
Medium MAP	31	50 min	68.4018	5.48067	4.77733	2.53007
Medium MAP	32	50 min	67.7871	6.08361	4.60978	2.68949
Medium MAP	33	50 min	65.1975	4.52688	5.05801	2.76348
Medium MAP	34	50 min	63.3962	7.78865	4.7252	3.00315
Medium MAP	35	50 min	70.2491	3.76953	5.69868	2.60402
Medium MAP	36	50 min	65.7812	8.00241	4.22021	3.00534
Medium MAP	37	50 min	66.03	4.57801	4.64028	2.88314
Medium MAP	38	50 min	73.0213	6.54203	5.21653	2.72748
Medium MAP	39	50 min	65.8823	9.07517	5.92714	2.38777
Medium MAP	40	50 min	67.6033	3.37407	5.27719	2.63993
Medium MAP	41	50 min	69.2498	6.4977	4.16797	2.82671
Medium MAP	42	50 min	68.106	4.14592	5.60222	3.12453
Medium MAP	43	50 min	65.7374	10.0353	5.59097	2.59562
Medium MAP	44	50 min	68.732	6.85876	4.22378	2.70592
Medium MAP	45	50 min	69.644	8.3824	4.68582	2.69984
Medium MAP	46	50 min	63.6724	8.38687	4.52778	3.10505
Medium MAP	47	50 min	67.9681	6.88506	3.34879	2.66375
Medium MAP	48	50 min	64.7251	6.23666	5.06052	2.8822
Medium MAP	49	50 min	71.337	9.11246	4.44155	2.80348
Medium MAP	50	50 min	62.9997	5.89023	4.11486	3.13298
Medium MAP	51	50 min	62.4737	5.51851	4.87038	2.93205
Medium MAP	52	50 min	66.1853	5.78748	4.65565	2.76837
Medium MAP	53	50 min	68.8193	8.56674	3.89848	2.41667
Medium MAP	54	50 min	69.2596	7.98546	5.21538	2.87534
Medium MAP	55	50 min	67.839	7.87713	4.03915	2.49354
Medium MAP	56	50 min	69.8103	9.98599	3.93307	2.80057
Medium MAP	57	50 min	68.9572	8.23145	5.11074	2.91782
Medium MAP	58	50 min	67.3101	5.74069	4.5008	2.74233
Medium MAP	59	50 min	67.9111	7.14658	4.55267	2.90724
Medium MAP	60	50 min	68.9371	5.94724	4.88324	2.5662
Medium MAP	61	50 min	65.35	6.57949	5.66512	2.86084
Medium MAP	62	50 min	62.62	7.93643	4.93915	2.72247
Medium MAP	63	50 min	68.8376	5.7984	4.66174	2.59149
Medium MAP	64	50 min	66.2784	4.74432	5.43853	2.62132
Medium MAP	65	50 min	71.2946	9.55088	4.88073	2.63841
Medium MAP	66	50 min	63.1989	6.45052	4.13529	2.70734
Medium MAP	67	50 min	68.1925	6.63505	4.49004	2.74473
Medium MAP	68	50 min	67.198	5.7884	5.18726	3.1395
Medium MAP	69	50 min	66.6487	8.28605	4.67298	2.8453
Medium MAP	70	50 min	66.7979	8.87379	4.90836	2.68227
Medium MAP	71	50 min	66.889	4.43398	5.05795	2.77897
Medium MAP	72	50 min	66.6363	8.11139	4.99905	2.70315
Medium MAP	73	50 min	68.1356	9.20973	4.72573	2.49192
Medium MAP	74	50 min	69.2342	6.85562	5.16584	2.39109
Medium MAP	75	50 min	67.8217	9.7448	4.50806	3.04558
Medium MAP	76	50 min	71.0401	5.23955	4.40614	2.72547
Medium MAP	77	50 min	64.2458	7.4736	4.90019	3.03941
Medium MAP	78	50 min	67.3072	7.47809	3.61566	2.88424
Medium MAP	79	50 min	68.6187	5.0064	4.83312	2.74357
Medium MAP	80	50 min	65.8621	7.49253	4.82317	2.89308
Medium MAP	81	50 min	69.697	9.44945	5.15119	3.06445
Medium MAP	82	50 min	69.8456	5.38673	4.31801	2.85826
Medium MAP	83	50 min	70.8281	5.47968	4.76692	2.87073
Medium MAP	84	50 min	64.9463	7.15832	5.07619	2.82117
Medium MAP	85	50 min	69.1552	6.64704	4.70982	3.17906
Medium MAP	86	50 min	65.7489	1.66574	4.24542	2.8518
Medium MAP	87	50 min	67.175	10.8118	4.79351	2.71381
Medium MAP	88	50 min	62.9532	6.67819	5.48122	2.54993
Medium MAP	89	50 min	68.2085	11.0858	4.6245	2.72229
Medium MAP	90	50 min	68.1958	7.18558	4.57258	2.76601
Medium MAP	91	50 min	66.5739	8.97857	4.23459	2.86234
Medium MAP	92	50 min	71.672	4.06962	4.72286	2.85981
Medium MAP	93	50 min	64.5681	8.41323	4.16874	3.0925
Medium MAP	94	50 min	66.5469	6.27232	3.70419	2.82871
Medium MAP	95	50 min	68.5737	8.48541	5.099	2.92579
Medium MAP	96	50 min	66.2349	8.49361	4.85281	2.75069
Medium MAP	97	50 min	66.3717	6.41949	4.39837	2.92473
Medium MAP	98	50 min	70.5201	6.49369	4.70559	2.90498
Medium MAP	99	50 min	66.8262	7.24829	4.65941	2.41482
Medium MAP	100	50 min	61.9177	7.54918	5.15012	2.83526
Medium MAP	101	50 min	65.2699	4.05385	4.26605	3.00327
Medium MAP	102	50 min	64.9517	7.98397	3.88994	2.77476
Medium MAP	103	50 min	65.649	6.7531	4.85032	2.55746
Medium MAP	104	50 min	64.1241	9.69271	4.45694	2.83509
Medium MAP	105	50 min	66.4768	6.72337	4.6449	2.73195
Medium MAP	106	50 min	70.0657	5.9543	4.4229	2.97631
Medium MAP	107	50 min	64.7954	9.3474	4.67801	2.97414
Medium MAP	108	50 min	61.4683	3.91843	4.91163	2.80072
Medium MAP	109	50 min	64.4414	6.5328	4.72776	3.02016
Medium MAP	110	50 min	71.4736	9.31174	4.39505	3.07038
Medium MAP	111	50 min	67.0258	7.45269	4.71509	2.81977
Medium MAP	112	50 min	66.7399	4.65289	4.56378	2.84373
Medium MAP	113	50 min	69.5361	5.06663	3.88921	3.1984
Medium MAP	114	50 min	67.1678	3.18108	4.86067	2.8349
Medium MAP	115	50 min	72.8311	5.04462	4.85153	2.38667
Medium MAP	116	50 min	65.4266	3.24485	4.9899	2.95846
Medium MAP	117	50 min	65.8745	7.19642	4.72525	2.76496
Medium MAP	118	50 min	70.5573	2.34698	4.46623	2.72454
Medium MAP	119	50 min	62.2398	7.82251	4.30428	2.92337
Medium MAP	120	50 min	71.9792	6.92408	3.64874	2.29393
Medium MAP	121	50 min	65.3701	4.16174	4.43874	2.47904
Medium MAP	122	50 min	64.5495	5.45596	5.08436	2.91523
Medium MAP	123	50 min	67.8337	8.5771	4.5941	2.72078
Medium MAP	124	50 min	72.5479	6.72407	4.32437	2.75359
Medium MAP	125	50 min	68.1109	9.51718	4.33039	3.08796
Medium MAP	126	50 min	67.5597	10.6518	4.62348	2.57002
Medium MAP	127	50 min	65.9143	8.82902	5.24833	2.68127
Medium MAP	128	50 min	68.601	4.67886	4.83899	2.76295
Medium MAP	129	50 min	66.1524	4.0637	5.28282	2.65682
Medium MAP	130	50 min	67.0512	8.37895	4.96254	3.0693
Medium MAP	131	50 min	71.0403	7.19477	3.85031	2.5856
Medium MAP	132	50 min	68.335	8.01028	3.83731	2.99052
Medium MAP	133	50 min	64.6578	4.69806	4.91919	2.58565
Medium MAP	1	60 min	67.0662	6.9926	4.58723	3.59845
Medium MAP	2	60 min	68.5922	7.03143	5.01116	3.31824
Medium MAP	3	60 min	70.3937	7.80119	4.60427	3.13879
Medium MAP	4	60 min	69.0205	7.63697	5.03136	3.58207
Medium MAP	5	60 min	68.1729	5.79244	4.55347	2.63978
Medium MAP	6	60 min	68.3231	6.48626	5.7209	3.11487
Medium MAP	7	60 min	66.3445	6.89451	5.1494	2.8074
Medium MAP	8	60 min	67.0293	8.08509	4.45629	3.12936
Medium MAP	9	60 min	70.6984	5.36738	5.67304	2.98324
Medium MAP	10	60 min	70.8425	8.31372	5.48302	2.74278
Medium MAP	11	60 min	66.7808	7.1452	5.50882	3.34185
Medium MAP	12	60 min	66.8026	9.26053	4.20125	3.33941
Medium MAP	13	60 min	70.7264	6.85835	5.28851	3.2469
Medium MAP	14	60 min	72.7669	7.586	5.50879	2.96573
Medium MAP	15	60 min	68.9617	6.69178	5.59903	3.328
Medium MAP	16	60 min	70.5784	6.45903	5.73893	3.42941
Medium MAP	17	60 min	68.8682	5.92438	5.16205	3.55776
Medium MAP	18	60 min	71.8963	6.36983	4.84446	2.90027
Medium MAP	19	60 min	69.3834	7.96954	5.60825	3.93397
Medium MAP	20	60 min	68.491	6.0095	5.6817	3.01139
Medium MAP	21	60 min	70.0598	6.60934	4.71823	3.11431
Medium MAP	22	60 min	67.8331	10.1367	5.64163	3.41975
Medium MAP	23	60 min	65.4985	7.30506	5.32483	2.77946
Medium MAP	24	60 min	64.3638	11.686	5.45819	2.79404
Medium MAP	25	60 min	70.7875	7.31156	5.88085	2.91808
Medium MAP	26	60 min	67.8988	7.01369	5.29351	3.0021
Medium MAP	27	60 min	66.9161	9.03445	5.26874	3.25901
Medium MAP	28	60 min	68.946	8.48565	6.22797	3.26486
Medium MAP	29	60 min	66.3821	6.2452	4.64787	3.02708
Medium MAP	30	60 min	66.5927	7.20136	4.71541	2.7415
Medium MAP	31	60 min	65.6811	9.6385	4.95826	3.83743
Medium MAP	32	60 min	69.7141	5.49467	4.57931	2.60729
Medium MAP	33	60 min	66.4194	7.41248	4.8737	2.8571
Medium MAP	34	60 min	64.4539	8.20602	5.41762	3.06022
Medium MAP	35	60 min	68.8537	8.08747	4.70152	3.18052
Medium MAP	36	60 min	69.5767	7.01589	5.07422	2.71214
Medium MAP	37	60 min	68.6344	5.399	5.12064	3.25248
Medium MAP	38	60 min	68.0832	6.16323	5.67906	3.40007
Medium MAP	39	60 min	66.6129	7.87785	5.12479	3.19742
Medium MAP	40	60 min	67.9142	10.5657	4.51188	3.21067
Medium MAP	41	60 min	69.2368	7.66964	4.80028	2.99835
Medium MAP	42	60 min	68.9367	9.42559	5.68067	2.88663
Medium MAP	43	60 min	68.4731	7.70721	4.93398	2.83832
Medium MAP	44	60 min	70.1112	7.71619	5.03195	2.8045
Medium MAP	45	60 min	67.7883	7.93703	5.12735	3.36113
Medium MAP	46	60 min	68.6329	6.90487	4.99727	3.17694
Medium MAP	47	60 min	70.1854	9.01625	5.35552	2.90651
Medium MAP	48	60 min	69.8723	8.74177	5.94193	2.95433
Medium MAP	49	60 min	69.2167	8.73352	5.71373	3.1081
Medium MAP	50	60 min	70.6583	6.19674	5.67966	3.25341
Medium MAP	51	60 min	68.0785	5.56916	4.96258	3.40645
Medium MAP	52	60 min	67.4709	7.41208	5.58112	3.58592
Medium MAP	53	60 min	70.2464	9.48925	5.13741	3.16032
Medium MAP	54	60 min	68.9234	5.90809	5.47009	3.43627
Medium MAP	55	60 min	71.5848	7.44813	5.66366	2.76679
Medium MAP	56	60 min	70.8204	7.9771	5.39927	3.22172
Medium MAP	57	60 min	66.4056	7.7662	5.37564	3.03445
Medium MAP	58	60 min	68.935	8.94154	5.1759	2.70868
Medium MAP	59	60 min	68.1714	7.79302	5.9258	3.27744
Medium MAP	60	60 min	71.2276	8.85758	4.63211	2.57271
Medium MAP	61	60 min	67.6829	6.97211	5.533	2.81984
Medium MAP	62	60 min	66.5148	5.81701	4.88453	3.2695
Medium MAP	63	60 min	70.4946	5.33361	5.37916	2.96316
Medium MAP	64	60 min	67.7519	5.64707	4.17854	3.15034
Medium MAP	65	60 min	69.9075	7.68879	5.54158	3.01865
Medium MAP	66	60 min	68.0127	7.81675	3.60313	3.10116
Medium MAP	67	60 min	65.9473	7.39848	4.82578	3.16948
Medium MAP	68	60 min	68.1074	7.44794	5.78141	3.12118
Medium MAP	69	60 min	66.6275	8.69325	5.469	2.93908
Medium MAP	70	60 min	70.7578	9.7008	5.00769	3.20889
Medium MAP	71	60 min	68.8435	5.86777	5.30678	3.45577
Medium MAP	72	60 min	65.6713	8.76937	5.34084	3.04252
Medium MAP	73	60 min	66.8264	9.28396	4.76933	3.13708
Medium MAP	74	60 min	70.8772	8.56019	4.73338	2.99125
Medium MAP	75	60 min	68.0028	7.43982	5.42502	2.99158
Medium MAP	76	60 min	68.8305	5.94156	5.26045	3.42513
Medium MAP	77	60 min	71.2781	9.79155	5.04561	2.87427
Medium MAP	78	60 min	71.1628	6.49706	5.66655	3.01148
Medium MAP	79	60 min	69.3251	7.81008	5.43543	3.51211
Medium MAP	80	60 min	66.6264	9.95124	5.2407	2.86227
Medium MAP	81	60 min	67.6385	8.39418	4.24855	2.98483
Medium MAP	82	60 min	67.321	6.01591	5.32659	3.31149
Medium MAP	83	60 min	69.3934	7.8514	5.4591	3.2542
Medium MAP	84	60 min	67.1983	5.64382	5.69019	3.23206
Medium MAP	85	60 min	68.077	6.76673	5.49129	2.71049
Medium MAP	86	60 min	71.759	7.02481	5.29631	3.23588
Medium MAP	87	60 min	69.129	8.03155	4.55605	3.31054
Medium MAP	88	60 min	68.9589	7.81516	5.72162	2.94454
Medium MAP	89	60 min	70.4524	8.48728	4.81459	2.82786
Medium MAP	90	60 min	70.0058	5.59363	6.1217	3.11585
Medium MAP	91	60 min	71.1074	5.66595	5.08881	3.55634
Medium MAP	92	60 min	69.1167	10.3152	5.80149	3.09259
Medium MAP	93	60 min	68.1355	7.9961	4.6215	3.04773
Medium MAP	94	60 min	67.6283	9.23416	5.34303	2.93326
Medium MAP	95	60 min	68.1662	7.47059	6.00461	3.75267
Medium MAP	96	60 min	67.4346	9.35597	4.9983	2.9798
Medium MAP	97	60 min	67.2633	5.85768	5.32341	3.18051
Medium MAP	98	60 min	67.387	7.29031	6.21327	3.12581
Medium MAP	99	60 min	67.4367	6.55253	5.51984	2.11385
Medium MAP	100	60 min	68.8789	8.33128	4.70362	3.62806
Medium MAP	101	60 min	67.7235	6.90697	5.17637	2.51859
Medium MAP	102	60 min	69.8652	8.18007	5.43457	3.18595
Medium MAP	103	60 min	71.852	9.57702	5.30206	3.02689
Medium MAP	104	60 min	65.3232	10.8587	5.3944	2.94989
Medium MAP	105	60 min	67.9908	8.10408	5.11814	2.99782
Medium MAP	106	60 min	70.9817	8.06214	5.91334	3.31502
Medium MAP	107	60 min	71.1719	8.75717	4.90524	2.90837
Medium MAP	108	60 min	66.8168	10.9908	5.12394	3.26871
Medium MAP	109	60 min	67.8885	9.35056	4.92632	2.68419
Medium MAP	110	60 min	68.5311	6.78819	5.3011	2.76447
Medium MAP	111	60 min	70.1305	8.54572	6.14268	3.27095
Medium MAP	112	60 min	68.5304	7.25419	5.59085	2.79438
Medium MAP	113	60 min	71.3406	7.76808	5.14786	2.97013
Medium MAP	114	60 min	70.9275	7.34345	5.37213	3.08719
Medium MAP	115	60 min	67.4451	7.87981	5.21779	2.63765
Medium MAP	116	60 min	69.5224	7.73527	4.57216	3.04209
Medium MAP	117	60 min	69.5159	7.13964	5.69105	3.26064
Medium MAP	118	60 min	68.6463	7.90539	5.41351	2.74949
Medium MAP	119	60 min	69.5735	7.16398	4.99782	3.45388
Medium MAP	120	60 min	70.4475	7.82734	5.19166	3.33592
Medium MAP	121	60 min	69.9448	6.6893	4.80886	2.71714
Medium MAP	122	60 min	68.4859	6.89245	4.54399	3.54503
Medium MAP	123	60 min	68.6349	7.51358	5.40501	2.75737
Medium MAP	124	60 min	67.3947	7.2806	5.87782	2.92325
Medium MAP	125	60 min	70.8962	8.11479	5.40071	2.86334
Medium MAP	126	60 min	71.4003	7.65429	5.68112	3.09481
Medium MAP	127	60 min	70.6344	5.95852	5.51713	3.53032
Medium MAP	128	60 min	67.1196	10.7765	5.79914	3.47229
Medium MAP	129	60 min	65.7743	7.98137	5.91013	2.69171
Medium MAP	130	60 min	68.933	8.88264	5.11795	2.98132
Medium MAP	131	60 min	70.2035	9.1771	5.66527	2.87656
Medium MAP	132	60 min	67.1702	8.67571	5.85924	2.86027
Medium MAP	133	60 min	71.5672	7.01771	4.60772	2.84499
High MAP	1	0 min	39.5655	4.6348	3.90762	1.99056
High MAP	2	0 min	48.8185	3.95906	4.03707	2.16546
High MAP	3	0 min	51.6574	2.41566	3.53939	2.25509
High MAP	4	0 min	54.34	2.78957	3.23149	2.35453
High MAP	5	0 min	50.9167	1.96203	3.78192	1.98708
High MAP	6	0 min	47.8481	2.04395	3.52984	2.21001
High MAP	7	0 min	53.5541	2.27705	3.44623	2.02964
High MAP	8	0 min	52.7654	3.91236	3.50697	2.01019
High MAP	9	0 min	49.6716	4.93678	3.33317	2.02479
High MAP	10	0 min	51.1661	3.70575	3.2825	1.98175
High MAP	11	0 min	48.2637	1.47936	3.86552	1.97817
High MAP	12	0 min	50.3868	4.97957	3.45654	2.05152
High MAP	13	0 min	48.1091	2.22702	3.86249	2.02404
High MAP	14	0 min	51.8967	3.40024	3.74986	1.86374
High MAP	15	0 min	51.0634	1.71574	3.449	2.28361
High MAP	16	0 min	50.0994	2.02151	3.2572	2.30123
High MAP	17	0 min	52.4908	1.71997	3.66991	2.05147
High MAP	18	0 min	46.3709	2.88289	3.47316	1.74586
High MAP	19	0 min	45.5985	2.20755	2.92931	1.9261
High MAP	20	0 min	56.4752	2.85591	3.39405	1.85424
High MAP	21	0 min	46.2266	1.18038	3.63035	2.10341
High MAP	22	0 min	42.5278	2.90105	3.48819	2.3141
High MAP	23	0 min	45.4951	4.11312	3.54371	2.01854
High MAP	24	0 min	53.9784	1.97558	3.50516	2.30697
High MAP	25	0 min	54.1088	1.90721	4.03351	1.96231
High MAP	26	0 min	57.0616	4.50881	4.41221	1.72974
High MAP	27	0 min	49.7642	3.26595	3.5395	2.37298
High MAP	28	0 min	51.9024	1.98549	4.20655	2.1355
High MAP	29	0 min	54.4582	2.49255	3.41813	2.33044
High MAP	30	0 min	48.94	3.56122	3.11154	2.16683
High MAP	31	0 min	51.6315	1.85567	3.21838	2.14709
High MAP	32	0 min	55.3869	3.7171	3.75198	2.13341
High MAP	33	0 min	47.0766	1.99587	3.66084	2.35349
High MAP	34	0 min	54.0345	3.25437	3.35241	1.72191
High MAP	35	0 min	44.7153	2.83659	3.70492	2.08783
High MAP	36	0 min	36.0554	3.28514	3.31509	1.46859
High MAP	37	0 min	46.4493	3.32516	2.88575	2.51681
High MAP	38	0 min	48.8715	3.42725	2.79613	1.72397
High MAP	39	0 min	58.9606	3.17692	3.42561	2.38513
High MAP	40	0 min	50.5952	2.48086	3.29935	2.06859
High MAP	41	0 min	50.773	3.20268	3.80143	1.7926
High MAP	42	0 min	49.1209	3.03156	2.83515	2.00649
High MAP	43	0 min	48.6181	2.22385	3.60091	2.30214
High MAP	44	0 min	49.3467	2.39982	3.33242	2.04616
High MAP	45	0 min	53.3907	3.70245	3.54597	1.95689
High MAP	46	0 min	52.9666	2.44503	3.64127	2.11358
High MAP	47	0 min	55.6312	4.29447	3.19078	2.19372
High MAP	48	0 min	45.3227	3.03968	4.1165	1.75089
High MAP	49	0 min	44.5871	2.76916	3.44373	2.08784
High MAP	50	0 min	51.7872	1.32413	3.14242	2.22756
High MAP	51	0 min	45.0703	2.69522	3.45619	1.78237
High MAP	52	0 min	47.5866	2.33454	3.57186	1.95146
High MAP	53	0 min	46.8851	3.84499	3.64497	2.21158
High MAP	54	0 min	52.3512	3.77026	3.19537	2.34096
High MAP	55	0 min	48.015	0.867167	3.74104	1.83189
High MAP	56	0 min	49.2086	3.19998	3.3512	1.93471
High MAP	57	0 min	45.644	1.9761	3.37458	2.0914
High MAP	58	0 min	44.2816	3.34088	3.22062	1.99159
High MAP	59	0 min	46.3223	2.30852	3.74668	2.12194
High MAP	60	0 min	49.676	4.17729	3.71469	1.77207
High MAP	61	0 min	55.7723	2.47133	4.18034	1.95341
High MAP	62	0 min	49.9384	3.18834	3.68301	2.28077
High MAP	63	0 min	52.6467	4.78594	2.83727	2.14847
High MAP	64	0 min	48.0907	3.52258	3.6107	1.95159
High MAP	65	0 min	52.5974	2.52043	3.05565	1.98099
High MAP	66	0 min	51.8462	1.244	3.02488	2.07665
High MAP	67	0 min	44.8877	4.05361	3.49888	2.27905
High MAP	68	0 min	50.9389	2.8681	3.52604	2.40876
High MAP	69	0 min	52.7433	3.79424	3.84591	2.32214
High MAP	70	0 min	51.3039	3.10771	2.89536	2.10469
High MAP	71	0 min	48.0661	4.00521	3.82047	2.0329
High MAP	72	0 min	53.7021	2.03829	3.42972	2.01204
High MAP	73	0 min	49.837	3.20116	3.4957	2.02081
High MAP	74	0 min	52.3348	4.45924	4.15967	1.82489
High MAP	75	0 min	48.3684	1.38596	3.38336	1.8304
High MAP	76	0 min	53.7755	2.1807	3.38421	2.24661
High MAP	77	0 min	53.5454	2.77554	2.74474	2.08109
High MAP	78	0 min	54.2404	3.51822	3.76243	2.35017
High MAP	79	0 min	52.3513	2.83627	3.81976	2.29186
High MAP	80	0 min	53.3288	4.81698	3.4918	1.81197
High MAP	81	0 min	59.8488	1.61767	3.51121	1.96118
High MAP	82	0 min	50.8149	3.55136	3.48931	2.28984
High MAP	83	0 min	49.6869	3.39481	3.57729	1.9446
High MAP	84	0 min	49.7013	1.12811	3.35445	2.17543
High MAP	1	10 min	61.2012	4.71267	4.68478	3.06428
High MAP	2	10 min	54.1267	4.93197	4.65945	2.46996
High MAP	3	10 min	55.8492	4.22457	4.79284	3.06646
High MAP	4	10 min	49.8854	3.81588	2.69215	2.9522
High MAP	5	10 min	55.7459	6.66609	4.0872	2.83296
High MAP	6	10 min	63.9831	3.78235	1.91883	2.98425
High MAP	7	10 min	56.8099	4.91899	3.42315	2.68328
High MAP	8	10 min	58.0247	3.68443	3.29842	2.6824
High MAP	9	10 min	59.3347	4.20351	3.77965	2.76571
High MAP	10	10 min	53.6812	4.19293	3.13647	2.6836
High MAP	11	10 min	56.0289	4.20826	4.12314	2.4527
High MAP	12	10 min	52.5408	0.276719	3.13511	2.48563
High MAP	13	10 min	57.0671	3.29496	5.00626	3.03825
High MAP	14	10 min	51.0897	4.45396	4.286	2.86149
High MAP	15	10 min	58.6277	6.02367	3.26332	2.242
High MAP	16	10 min	55.3603	4.9961	4.79131	3.03152
High MAP	17	10 min	57.3823	5.61529	4.55255	2.87969
High MAP	18	10 min	56.6594	4.07175	4.40453	2.87773
High MAP	19	10 min	60.4042	2.50149	3.67189	2.89365
High MAP	20	10 min	58.5933	2.96955	2.03943	2.02614
High MAP	21	10 min	52.6613	6.5006	5.34078	2.4841
High MAP	22	10 min	59.4854	3.42641	4.24141	2.90457
High MAP	23	10 min	56.0434	3.77681	3.09635	2.5167
High MAP	24	10 min	63.1402	5.07934	2.59748	2.37407
High MAP	25	10 min	57.0782	4.16551	3.5611	2.79827
High MAP	26	10 min	49.99	2.45728	5.37222	2.87482
High MAP	27	10 min	54.4695	4.36726	5.48222	2.53737
High MAP	28	10 min	51.9937	0.878504	3.88806	2.19179
High MAP	29	10 min	58.799	2.85509	4.58803	3.22072
High MAP	30	10 min	62.5494	3.15102	2.36112	3.03386
High MAP	31	10 min	59.3684	5.45198	3.24569	3.1023
High MAP	32	10 min	58.1138	3.39715	4.70855	2.61767
High MAP	33	10 min	58.8924	2.51285	4.6121	2.4869
High MAP	34	10 min	59.037	3.86634	5.05183	2.62153
High MAP	35	10 min	48.8785	4.44101	4.02556	3.12133
High MAP	36	10 min	56.1637	4.42397	3.78358	2.97112
High MAP	37	10 min	60.9822	5.5906	3.3871	3.02373
High MAP	38	10 min	55.2766	4.26907	4.16556	2.7476
High MAP	39	10 min	60.7262	4.35442	4.11237	2.80724
High MAP	40	10 min	54.9773	4.14468	4.23261	2.40408
High MAP	41	10 min	58.1537	5.61389	3.34201	2.64839
High MAP	42	10 min	58.8733	4.11978	3.87745	2.68856
High MAP	43	10 min	54.6942	4.25494	4.77122	3.05773
High MAP	44	10 min	50.1475	2.37832	2.46167	3.12987
High MAP	45	10 min	56.3671	3.83114	3.06861	2.94755
High MAP	46	10 min	58.2679	4.7976	3.9382	2.56121
High MAP	47	10 min	57.4225	4.67436	3.14272	2.74226
High MAP	48	10 min	60.7404	4.3493	3.79073	2.32881
High MAP	49	10 min	57.9308	4.66574	2.989	2.57776
High MAP	50	10 min	56.5142	4.16871	4.06111	2.82074
High MAP	51	10 min	57.6667	3.74195	3.62995	2.86998
High MAP	52	10 min	60.0433	4.82585	4.66833	2.50681
High MAP	53	10 min	58.1719	2.45572	3.78747	2.84282
High MAP	54	10 min	52.4919	3.61002	5.18295	2.42104
High MAP	55	10 min	54.5471	3.88684	4.30258	2.91206
High MAP	56	10 min	60.1146	2.81809	2.0724	3.02623
High MAP	57	10 min	58.5814	4.64149	3.84149	2.54129
High MAP	58	10 min	58.374	3.74429	5.24957	2.67757
High MAP	59	10 min	57.9181	2.07741	2.98501	2.55854
High MAP	60	10 min	57.0289	2.12517	4.63396	2.58253
High MAP	61	10 min	56.5168	3.58071	4.61833	3.40912
High MAP	62	10 min	55.9814	5.07578	3.89585	2.59145
High MAP	63	10 min	57.4655	4.00761	3.87596	2.54315
High MAP	64	10 min	68.2321	3.16712	3.77203	2.44487
High MAP	65	10 min	56.027	1.69467	3.53401	2.84077
High MAP	66	10 min	54.2898	5.23399	5.05765	2.77668
High MAP	67	10 min	58.0457	4.32568	4.99301	2.94646
High MAP	68	10 min	59.1967	4.29778	4.22973	3.02544
High MAP	69	10 min	60.6787	4.0697	4.41062	2.35617
High MAP	70	10 min	63.4739	2.14777	2.85062	2.53692
High MAP	71	10 min	56.6347	3.40112	3.84351	2.88733
High MAP	72	10 min	59.2325	4.30561	3.44335	2.54603
High MAP	73	10 min	61.73	5.85659	2.72103	2.88066
High MAP	74	10 min	61.687	2.62945	5.86803	2.4397
High MAP	75	10 min	61.2658	3.539	4.61195	2.62367
High MAP	76	10 min	60.4958	3.47152	2.1877	2.55414
High MAP	77	10 min	53.2104	4.39071	3.81584	3.01136
High MAP	78	10 min	62.715	1.63969	5.02878	2.69345
High MAP	79	10 min	57.5128	3.98166	3.6028	2.89099
High MAP	80	10 min	58.7853	3.99545	3.79487	2.89596
High MAP	81	10 min	58.2613	3.22444	4.93251	2.837
High MAP	82	10 min	55.1083	2.62695	4.80559	2.62926
High MAP	83	10 min	60.9632	4.5965	5.22225	2.98367
High MAP	84	10 min	58.9653	5.28605	4.42372	2.56689
High MAP	1	20 min	64.9979	7.96452	4.39038	2.22171
High MAP	2	20 min	71.7112	4.67083	4.509	2.72913
High MAP	3	20 min	69.9128	5.52178	3.78991	3.00815
High MAP	4	20 min	68.5198	4.6103	4.81771	3.2816
High MAP	5	20 min	66.0239	4.39544	4.87942	2.77118
High MAP	6	20 min	71.6782	2.80328	4.65229	2.14165
High MAP	7	20 min	67.3339	5.17525	4.75847	2.71643
High MAP	8	20 min	67.1605	3.09512	4.74385	2.9602
High MAP	9	20 min	68.9579	3.84279	4.91005	2.93905
High MAP	10	20 min	67.3068	5.29592	4.7089	2.67818
High MAP	11	20 min	66.3662	5.83645	5.06091	3.11876
High MAP	12	20 min	69.9761	8.17344	4.69298	2.8736
High MAP	13	20 min	64.4377	5.17987	4.09468	2.74224
High MAP	14	20 min	64.8479	4.78517	4.73653	3.15132
High MAP	15	20 min	64.6166	5.79696	5.39187	3.47077
High MAP	16	20 min	67.6359	4.76264	4.25119	3.33672
High MAP	17	20 min	66.7033	6.51701	4.79454	2.95759
High MAP	18	20 min	69.3727	5.66879	4.52975	2.88253
High MAP	19	20 min	64.614	4.6402	4.21766	2.64221
High MAP	20	20 min	65.1527	3.46547	4.47891	2.92425
High MAP	21	20 min	65.4161	3.9199	4.69578	3.06351
High MAP	22	20 min	65.4978	6.1615	4.79515	2.72023
High MAP	23	20 min	65.1318	2.47549	4.71015	3.16646
High MAP	24	20 min	69.8196	6.98197	4.65827	2.97584
High MAP	25	20 min	61.4557	3.65292	4.16866	2.51732
High MAP	26	20 min	66.9894	6.90128	4.44931	2.78428
High MAP	27	20 min	66.6893	4.19243	4.48587	2.72857
High MAP	28	20 min	68.9547	2.47994	4.52988	3.17359
High MAP	29	20 min	66.6134	1.92224	4.02183	2.96699
High MAP	30	20 min	60.9324	5.47373	4.50647	3.02342
High MAP	31	20 min	63.6304	2.10859	4.98073	2.95679
High MAP	32	20 min	68.1006	2.30833	4.28085	3.16537
High MAP	33	20 min	67.1636	3.02172	4.88606	3.28369
High MAP	34	20 min	64.8774	4.24431	5.11038	2.93683
High MAP	35	20 min	68.2787	3.76091	4.4136	3.24297
High MAP	36	20 min	67.8377	6.52022	4.5554	2.62113
High MAP	37	20 min	69.0853	3.62218	4.3112	2.82003
High MAP	38	20 min	63.5122	2.75178	5.01757	2.64428
High MAP	39	20 min	63.9941	5.95475	5.02001	3.13609
High MAP	40	20 min	65.3585	5.64702	4.57365	2.72701
High MAP	41	20 min	67.1631	5.82144	4.61861	2.57656
High MAP	42	20 min	65.0947	4.74107	3.94666	2.68687
High MAP	43	20 min	65.9494	3.7941	4.85288	2.64037
High MAP	44	20 min	70.7427	6.11813	4.81652	3.21211
High MAP	45	20 min	65.2545	7.42897	4.73196	3.34321
High MAP	46	20 min	69.1759	5.55798	4.01358	2.44349
High MAP	47	20 min	70.0519	2.32181	4.67445	3.42113
High MAP	48	20 min	65.4528	3.04098	4.46565	2.72984
High MAP	49	20 min	72.8695	5.78319	4.03131	3.07489
High MAP	50	20 min	72.2934	5.52556	4.80335	2.74552
High MAP	51	20 min	65.2482	5.24592	3.92267	2.7127
High MAP	52	20 min	66.3906	5.63303	5.2349	3.47499
High MAP	53	20 min	68.4814	1.68205	4.8099	2.71382
High MAP	54	20 min	66.4172	3.74778	4.8462	2.78658
High MAP	55	20 min	65.4503	4.14139	4.55426	2.85196
High MAP	56	20 min	65.2559	5.36724	4.28531	3.42791
High MAP	57	20 min	66.9169	5.86416	4.78405	3.34734
High MAP	58	20 min	68.2539	3.45741	4.40925	2.77308
High MAP	59	20 min	68.2799	2.6574	4.40955	3.25998
High MAP	60	20 min	69.9241	3.01374	4.56245	3.42488
High MAP	61	20 min	72.289	2.79163	4.84014	3.82314
High MAP	62	20 min	64.4845	3.20947	4.87123	3.23069
High MAP	63	20 min	66.7008	4.86942	4.82473	2.69806
High MAP	64	20 min	63.9613	3.83971	4.90411	2.79996
High MAP	65	20 min	70.6125	1.66754	4.66144	2.7811
High MAP	66	20 min	64.5636	4.97395	4.50758	3.04724
High MAP	67	20 min	64.7017	3.54429	4.98606	3.03635
High MAP	68	20 min	66.8863	5.71798	4.61132	2.81674
High MAP	69	20 min	66.5262	5.49357	5.71464	2.63522
High MAP	70	20 min	67.417	4.97979	4.83455	3.41305
High MAP	71	20 min	63.7948	3.71344	4.43754	3.08768
High MAP	72	20 min	72.1797	4.77589	4.15382	2.21324
High MAP	73	20 min	67.4866	4.29854	4.41815	2.85655
High MAP	74	20 min	67.181	5.17397	4.25698	3.14028
High MAP	75	20 min	66.3353	3.83344	5.13143	2.61766
High MAP	76	20 min	69.3657	3.40236	4.34706	3.05507
High MAP	77	20 min	68.0508	5.83649	5.08017	2.95787
High MAP	78	20 min	66.6477	6.06472	4.67031	3.33075
High MAP	79	20 min	63.7776	3.8252	4.12603	2.8577
High MAP	80	20 min	69.8069	5.01456	4.65645	2.46466
High MAP	81	20 min	64.8011	5.17261	4.73182	2.44766
High MAP	82	20 min	66.2766	4.40859	4.72187	2.57961
High MAP	83	20 min	65.4638	7.29223	4.75286	2.99596
High MAP	84	20 min	67.5418	5.81223	4.24893	2.53392
High MAP	1	30 min	72.8975	6.58548	4.76923	2.7627
High MAP	2	30 min	71.1718	3.30659	4.45972	2.96291
High MAP	3	30 min	73.2423	4.87256	5.2592	3.73598
High MAP	4	30 min	73.8546	6.24385	5.46003	2.49016
High MAP	5	30 min	70.0217	5.54657	4.95308	3.68682
High MAP	6	30 min	72.2369	4.85384	5.18176	2.17844
High MAP	7	30 min	68.893	5.81219	5.76374	2.88782
High MAP	8	30 min	69.0166	6.1656	4.38558	2.79274
High MAP	9	30 min	67.0594	6.84058	4.31994	2.95448
High MAP	10	30 min	72.3989	5.13672	4.60499	2.53608
High MAP	11	30 min	69.2968	5.91541	5.10982	3.55477
High MAP	12	30 min	71.9774	3.77837	4.16228	2.94553
High MAP	13	30 min	73.6994	6.18071	5.03949	3.18127
High MAP	14	30 min	77.6355	6.98286	4.58882	3.06359
High MAP	15	30 min	73.0024	6.49605	4.67577	2.72133
High MAP	16	30 min	72.8882	8.07971	5.06157	3.12403
High MAP	17	30 min	69.6464	9.08002	4.30691	3.01252
High MAP	18	30 min	75.1331	7.18837	4.89043	3.72056
High MAP	19	30 min	77.9859	4.07741	5.02995	3.14056
High MAP	20	30 min	72.7987	9.16001	4.51313	2.58295
High MAP	21	30 min	72.4272	5.8835	4.89939	2.45895
High MAP	22	30 min	71.4322	7.55752	5.08576	3.34754
High MAP	23	30 min	71.8825	7.20811	4.65065	2.56166
High MAP	24	30 min	75.2349	8.36818	4.80667	3.51943
High MAP	25	30 min	73.8813	7.21699	5.16414	2.78615
High MAP	26	30 min	71.6398	4.70352	5.40133	3.16939
High MAP	27	30 min	72.9084	4.52673	5.11395	2.93398
High MAP	28	30 min	74.9946	4.41576	4.27594	3.08763
High MAP	29	30 min	77.1756	6.7695	5.29521	2.9294
High MAP	30	30 min	68.1006	4.05246	4.74786	3.03325
High MAP	31	30 min	71.2138	6.95575	4.53922	3.16309
High MAP	32	30 min	72.7284	6.6827	5.01251	3.20812
High MAP	33	30 min	73.6027	6.74674	4.43286	3.24144
High MAP	34	30 min	71.1352	5.82336	4.8498	3.20522
High MAP	35	30 min	72.2899	5.64485	4.84421	3.31986
High MAP	36	30 min	73.0675	7.10233	5.33318	3.18307
High MAP	37	30 min	66.9481	5.057	4.90053	2.80785
High MAP	38	30 min	75.205	6.11314	4.86687	3.16614
High MAP	39	30 min	71.4639	6.90389	4.23964	3.01619
High MAP	40	30 min	70.4407	6.06749	4.54946	3.25955
High MAP	41	30 min	70.7875	6.549	5.49893	3.12007
High MAP	42	30 min	73.5219	8.19423	4.68755	2.24856
High MAP	43	30 min	76.3316	6.66871	4.56452	2.76239
High MAP	44	30 min	75.3257	3.98989	4.29796	3.13973
High MAP	45	30 min	76.0751	5.60403	5.14378	3.0189
High MAP	46	30 min	74.1601	5.24569	5.07035	3.0929
High MAP	47	30 min	71.0387	6.16891	5.00477	2.71267
High MAP	48	30 min	71.4948	7.29095	5.1664	3.3602
High MAP	49	30 min	70.8664	5.86054	5.20719	3.00267
High MAP	50	30 min	71.3044	5.86797	4.36503	3.03186
High MAP	51	30 min	72.2831	6.68066	4.76306	2.80907
High MAP	52	30 min	73.8378	7.95587	4.4804	2.84569
High MAP	53	30 min	66.2657	8.00437	5.00604	2.86101
High MAP	54	30 min	76.5909	7.25878	5.38237	2.85253
High MAP	55	30 min	70.092	7.65602	4.96767	3.28417
High MAP	56	30 min	69.5288	5.81628	4.83661	2.91489
High MAP	57	30 min	73.124	6.46387	4.33705	4.08275
High MAP	58	30 min	73.8173	8.49448	4.56156	3.17029
High MAP	59	30 min	71.3581	8.44108	5.15027	3.40803
High MAP	60	30 min	67.9129	8.64618	5.07006	2.9742
High MAP	61	30 min	72.933	5.34703	5.20042	3.51172
High MAP	62	30 min	72.5507	4.52764	4.55467	2.88545
High MAP	63	30 min	74.03	11.327	5.18602	3.24484
High MAP	64	30 min	74.4207	7.27212	5.48374	3.12588
High MAP	65	30 min	76.0323	7.48261	5.47901	2.64137
High MAP	66	30 min	73.4648	5.03538	5.09584	2.70581
High MAP	67	30 min	73.7583	4.63295	4.62902	3.13586
High MAP	68	30 min	70.836	5.42386	4.83481	2.91651
High MAP	69	30 min	71.3265	8.03742	5.12181	3.14336
High MAP	70	30 min	77.6018	6.6345	5.03193	3.17001
High MAP	71	30 min	66.8977	6.59167	4.57	2.95321
High MAP	72	30 min	72.1417	7.65321	4.55777	2.70822
High MAP	73	30 min	68.591	8.26866	5.04118	3.00227
High MAP	74	30 min	72.4494	5.24134	4.65248	3.27557
High MAP	75	30 min	73.0368	5.34817	4.70346	3.08348
High MAP	76	30 min	70.43	5.86346	4.1733	2.98821
High MAP	77	30 min	72.5591	4.97684	4.90485	3.03743
High MAP	78	30 min	71.3055	8.22789	4.69774	2.95118
High MAP	79	30 min	74.1214	8.10142	4.71366	3.45327
High MAP	80	30 min	71.4139	8.00283	4.31397	3.0375
High MAP	81	30 min	71.9294	7.03813	5.33792	2.56005
High MAP	82	30 min	73.4223	7.42635	4.5365	2.5908
High MAP	83	30 min	73.5122	6.05855	4.69886	2.99343
High MAP	84	30 min	75.1774	2.81753	4.46473	3.34466
High MAP	1	40 min	78.1242	7.34125	5.09853	2.64092
High MAP	2	40 min	73.1185	9.83397	4.47049	3.20893
High MAP	3	40 min	71.8691	7.6292	4.42859	3.15617
High MAP	4	40 min	73.1947	8.00491	4.83356	3.25759
High MAP	5	40 min	73.8384	8.46815	4.92601	3.58074
High MAP	6	40 min	73.4572	7.22305	4.49094	2.91594
High MAP	7	40 min	74.9954	4.63165	4.49263	2.95537
High MAP	8	40 min	76.3055	8.47658	5.76441	3.34266
High MAP	9	40 min	70.584	5.94684	5.48573	3.04815
High MAP	10	40 min	71.2949	4.87621	4.69744	3.06884
High MAP	11	40 min	73.9926	7.58082	4.88553	2.82361
High MAP	12	40 min	75.8429	6.81127	5.00209	3.24257
High MAP	13	40 min	67.3918	7.12131	4.62928	3.38664
High MAP	14	40 min	69.0036	6.46929	4.99384	3.35558
High MAP	15	40 min	73.609	7.7598	5.04401	3.04355
High MAP	16	40 min	69.3193	6.51979	4.11356	3.36767
High MAP	17	40 min	72.046	4.89849	4.73096	3.5127
High MAP	18	40 min	70.3672	6.63193	4.51687	2.77469
High MAP	19	40 min	71.6533	7.37914	4.81932	4.19301
High MAP	20	40 min	71.6667	9.20248	5.11932	2.89508
High MAP	21	40 min	78.4167	8.07427	5.22282	3.19721
High MAP	22	40 min	76.9017	6.90656	4.48509	3.29375
High MAP	23	40 min	73.6833	4.31609	5.3658	2.93027
High MAP	24	40 min	72.886	8.46118	4.53435	2.72078
High MAP	25	40 min	76.2084	7.99946	4.9325	2.91325
High MAP	26	40 min	79.7078	7.52213	5.64111	2.54474
High MAP	27	40 min	74.592	7.45549	5.38886	3.60822
High MAP	28	40 min	74.1003	7.69019	4.98851	3.46857
High MAP	29	40 min	70.8299	7.28519	5.04298	3.23754
High MAP	30	40 min	72.7244	8.38754	4.74579	2.92905
High MAP	31	40 min	68.9893	7.8828	3.95813	3.3115
High MAP	32	40 min	74.2288	7.94804	5.39628	3.04363
High MAP	33	40 min	80.7215	7.52488	5.19855	3.10028
High MAP	34	40 min	77.4702	7.98811	4.65836	3.61794
High MAP	35	40 min	72.513	5.70316	4.44867	3.20306
High MAP	36	40 min	73.5571	8.16955	5.20251	3.35922
High MAP	37	40 min	72.6147	5.01195	4.98127	2.836
High MAP	38	40 min	75.6894	6.61676	5.22905	2.95216
High MAP	39	40 min	77.3868	7.33554	4.99937	3.53013
High MAP	40	40 min	75.5593	7.3754	4.61005	2.70464
High MAP	41	40 min	72.3844	8.41102	5.42416	2.88603
High MAP	42	40 min	74.0924	7.7142	5.11801	2.80828
High MAP	43	40 min	71.8285	8.85085	4.43348	2.40761
High MAP	44	40 min	75.7127	7.31851	4.92094	2.84289
High MAP	45	40 min	75.2795	8.32611	4.97077	3.15033
High MAP	46	40 min	70.227	7.92831	5.19931	2.85017
High MAP	47	40 min	74.9077	7.30315	4.87576	3.3384
High MAP	48	40 min	74.6389	9.02035	5.05938	3.12801
High MAP	49	40 min	73.6563	9.57807	4.95905	3.08255
High MAP	50	40 min	72.0801	7.79089	5.08369	3.34616
High MAP	51	40 min	69.1436	8.163	6.14447	2.84956
High MAP	52	40 min	76.5974	5.75604	4.74505	2.6726
High MAP	53	40 min	74.8301	7.31087	5.05081	3.46728
High MAP	54	40 min	76.8554	8.62801	5.04445	2.7794
High MAP	55	40 min	75.0959	8.78312	4.30592	2.95191
High MAP	56	40 min	70.7267	7.06338	4.79108	2.63133
High MAP	57	40 min	71.7513	5.13093	4.73667	2.90114
High MAP	58	40 min	74.6127	7.69983	5.33935	3.62144
High MAP	59	40 min	72.7075	6.4848	4.67259	3.25927
High MAP	60	40 min	73.9853	8.21978	4.91254	3.11241
High MAP	61	40 min	71.2846	8.05425	4.42602	3.55417
High MAP	62	40 min	76.5028	9.52119	5.0266	2.55148
High MAP	63	40 min	74.9366	6.12614	4.91453	2.98724
High MAP	64	40 min	74.6226	8.83841	4.44302	2.84898
High MAP	65	40 min	72.2333	9.39833	4.96992	2.87845
High MAP	66	40 min	73.8338	9.96929	6.04535	2.80179
High MAP	67	40 min	74.5272	7.77624	4.74579	3.55705
High MAP	68	40 min	70.9387	7.80509	4.529	3.21628
High MAP	69	40 min	74.6537	7.87309	4.53975	3.43258
High MAP	70	40 min	69.0572	8.60569	4.39926	2.99859
High MAP	71	40 min	74.4274	6.88275	4.94731	2.7527
High MAP	72	40 min	75.43	6.77868	4.9869	2.61098
High MAP	73	40 min	78.6107	5.85301	5.28292	3.62302
High MAP	74	40 min	73.3903	8.67156	4.85408	2.7841
High MAP	75	40 min	73.8117	6.82473	5.16935	3.2893
High MAP	76	40 min	77.0967	4.171	5.13657	2.98382
High MAP	77	40 min	70.725	8.42469	5.1074	3.09616
High MAP	78	40 min	76.3789	3.8792	5.64581	3.11221
High MAP	79	40 min	76.1508	6.42374	5.40659	3.61044
High MAP	80	40 min	75.2508	6.31745	4.78083	3.47182
High MAP	81	40 min	75.2799	8.17249	4.3349	2.95756
High MAP	82	40 min	77.1535	7.59129	4.78305	3.71765
High MAP	83	40 min	71.0551	4.71629	4.80752	2.94552
High MAP	84	40 min	70.9319	6.74382	4.75284	3.19993
High MAP	1	50 min	69.5281	6.02794	5.88105	3.52948
High MAP	2	50 min	72.2111	8.57406	4.76387	3.01919
High MAP	3	50 min	76.6332	5.2347	4.94133	3.17297
High MAP	4	50 min	72.5652	9.24142	5.01908	2.92206
High MAP	5	50 min	72.6404	9.37567	4.41381	2.73234
High MAP	6	50 min	75.2896	6.73045	4.57014	2.83581
High MAP	7	50 min	74.4891	7.24384	5.58805	2.57691
High MAP	8	50 min	73.0084	11.9513	4.57898	3.47616
High MAP	9	50 min	71.2434	7.32481	5.47403	3.06217
High MAP	10	50 min	67.5638	5.75179	5.12356	3.4058
High MAP	11	50 min	69.0646	10.0025	4.77535	3.02867
High MAP	12	50 min	73.3083	4.40028	4.54536	3.19929
High MAP	13	50 min	75.9998	8.62816	5.51852	3.29733
High MAP	14	50 min	76.125	8.89931	4.85258	3.01686
High MAP	15	50 min	73.8642	7.91692	4.815	2.50865
High MAP	16	50 min	72.1784	9.40238	4.05633	3.14516
High MAP	17	50 min	73.0086	8.8604	5.12836	2.98839
High MAP	18	50 min	70.6847	4.01116	5.21639	3.02638
High MAP	19	50 min	68.662	7.19092	5.08528	3.18404
High MAP	20	50 min	74.4212	7.5743	5.18369	2.91718
High MAP	21	50 min	70.9486	8.54919	5.43456	2.92911
High MAP	22	50 min	76.5749	5.05606	5.47458	3.32383
High MAP	23	50 min	71.8266	6.48135	5.37359	2.97963
High MAP	24	50 min	75.7326	8.88728	5.35096	3.62068
High MAP	25	50 min	71.3316	8.53083	4.22244	2.66114
High MAP	26	50 min	70.2321	3.57715	5.71501	2.95265
High MAP	27	50 min	74.4462	4.34327	5.84289	2.63818
High MAP	28	50 min	70.6505	10.7018	4.6332	3.61976
High MAP	29	50 min	73.7308	9.3331	5.68595	2.78121
High MAP	30	50 min	71.7179	6.22068	4.89783	3.27328
High MAP	31	50 min	74.5718	6.88859	5.25182	2.87821
High MAP	32	50 min	73.6092	6.88742	4.51446	2.95133
High MAP	33	50 min	73.845	11.2413	4.44328	2.9309
High MAP	34	50 min	78.6754	8.86266	5.14758	3.19494
High MAP	35	50 min	71.3434	6.94189	4.48884	3.19185
High MAP	36	50 min	73.7346	11.4312	5.59214	2.86359
High MAP	37	50 min	74.5271	8.57125	5.01478	3.26785
High MAP	38	50 min	71.0304	7.44084	5.3784	3.05658
High MAP	39	50 min	70.3219	9.78783	4.91439	3.22539
High MAP	40	50 min	71.6268	7.43595	5.75431	3.11784
High MAP	41	50 min	73.9073	2.85838	5.23311	3.36728
High MAP	42	50 min	70.5267	6.29574	4.80254	3.4938
High MAP	43	50 min	76.7325	11.1631	5.44242	3.49918
High MAP	44	50 min	72.555	7.63451	5.22444	3.21859
High MAP	45	50 min	71.471	6.65318	5.63014	3.49129
High MAP	46	50 min	73.0375	7.89151	5.11841	3.14981
High MAP	47	50 min	70.9198	6.21096	5.15015	3.0386
High MAP	48	50 min	76.0902	9.20989	4.4664	2.65155
High MAP	49	50 min	69.9163	4.60177	4.28586	3.03638
High MAP	50	50 min	76.4731	9.44547	4.86012	2.9447
High MAP	51	50 min	72.6695	6.65538	4.83664	3.0224
High MAP	52	50 min	74.3174	4.63739	4.95031	2.83229
High MAP	53	50 min	70.5439	6.7695	5.24036	2.9093
High MAP	54	50 min	68.8456	6.70229	5.45086	2.55966
High MAP	55	50 min	72.2021	6.07742	5.40354	3.02107
High MAP	56	50 min	69.0554	3.19447	4.98061	3.07986
High MAP	57	50 min	70.1222	9.01023	5.12995	3.32434
High MAP	58	50 min	73.315	8.13024	5.42917	3.05555
High MAP	59	50 min	71.5825	8.91721	5.42929	3.22866
High MAP	60	50 min	71.4562	8.67338	4.61938	2.94414
High MAP	61	50 min	70.5224	6.16993	5.23907	3.66028
High MAP	62	50 min	69.6758	7.02388	4.47226	3.72102
High MAP	63	50 min	72.7127	7.685	4.89921	3.23474
High MAP	64	50 min	76.4691	8.9646	5.59455	2.61283
High MAP	65	50 min	72.5304	6.99203	4.29977	2.96983
High MAP	66	50 min	75.14	6.58133	5.30442	2.71082
High MAP	67	50 min	71.7373	8.79915	5.16613	2.76663
High MAP	68	50 min	74.5621	12.5633	4.93644	3.17558
High MAP	69	50 min	75.4438	7.07029	5.16222	3.18053
High MAP	70	50 min	78.3254	6.393	4.56188	3.05574
High MAP	71	50 min	70.5949	10.8416	4.74058	3.17338
High MAP	72	50 min	72.5342	10.0739	5.80954	2.782
High MAP	73	50 min	74.1067	3.30753	5.45942	2.44002
High MAP	74	50 min	75.1995	11.6368	4.54771	3.08569
High MAP	75	50 min	74.1465	8.51538	5.53149	3.42234
High MAP	76	50 min	75.2692	4.22145	5.38124	3.43549
High MAP	77	50 min	68.6953	7.46592	4.9992	3.03673
High MAP	78	50 min	69.3514	8.21495	5.5588	3.11048
High MAP	79	50 min	76.4632	7.43953	4.74026	2.93714
High MAP	80	50 min	69.6799	6.62564	4.74375	2.6352
High MAP	81	50 min	72.4247	10.9064	4.65408	3.20745
High MAP	82	50 min	76.3381	7.34213	4.97871	3.25553
High MAP	83	50 min	73.3088	8.88553	5.1388	3.13515
High MAP	84	50 min	80.3928	8.1822	5.37858	2.56343
High MAP	1	60 min	79.0743	7.54232	5.09278	2.80204
High MAP	2	60 min	76.4303	6.98857	5.49901	2.90583
High MAP	3	60 min	69.902	11.723	5.39177	3.29458
High MAP	4	60 min	70.925	4.57674	5.81156	3.32472
High MAP	5	60 min	74.005	7.84401	5.52138	3.7454
High MAP	6	60 min	72.9785	5.50015	5.07923	3.69097
High MAP	7	60 min	70.1427	9.31599	5.35979	3.06863
High MAP	8	60 min	74.5172	10.0594	4.64499	2.9848
High MAP	9	60 min	73.0887	7.11075	5.11171	3.34087
High MAP	10	60 min	69.1788	7.50543	5.358	2.68997
High MAP	11	60 min	72.7783	9.74231	5.07054	3.30796
High MAP	12	60 min	73.7543	7.29232	5.23636	2.67412
High MAP	13	60 min	73.7596	10.3019	5.88635	3.53032
High MAP	14	60 min	74.0823	8.01453	4.81998	2.63521
High MAP	15	60 min	72.3418	9.18114	5.6466	3.24272
High MAP	16	60 min	74.4541	12.0462	4.81728	2.47624
High MAP	17	60 min	73.5058	6.30403	5.29948	2.64723
High MAP	18	60 min	75.0209	13.454	5.67051	3.12085
High MAP	19	60 min	72.7187	2.0978	5.65433	2.55465
High MAP	20	60 min	72.4175	7.99526	5.42081	2.57356
High MAP	21	60 min	78.3932	2.9298	5.04247	3.13285
High MAP	22	60 min	72.9076	9.08439	4.50025	3.18526
High MAP	23	60 min	73.0776	7.431	5.56138	2.89829
High MAP	24	60 min	75.1636	6.82745	5.23794	3.51916
High MAP	25	60 min	74.1155	5.70162	4.77889	2.8166
High MAP	26	60 min	75.6817	6.46498	4.8375	3.24375
High MAP	27	60 min	76.3599	5.53243	4.66568	3.09495
High MAP	28	60 min	79.4277	9.30139	6.01807	2.74405
High MAP	29	60 min	76.1949	8.76062	5.59827	2.69082
High MAP	30	60 min	72.2433	5.462	5.34351	2.74071
High MAP	31	60 min	77.8936	5.47371	5.70486	2.70272
High MAP	32	60 min	72.1053	9.21038	5.02791	2.96381
High MAP	33	60 min	70.0766	3.36433	5.39227	3.47955
High MAP	34	60 min	74.3431	9.94649	5.05164	3.14008
High MAP	35	60 min	78.7898	7.04878	5.27267	3.42405
High MAP	36	60 min	70.4879	12.4489	5.16875	3.32556
High MAP	37	60 min	74.4659	9.43488	4.74128	2.91407
High MAP	38	60 min	70.7652	7.15566	4.64622	3.24355
High MAP	39	60 min	70.9983	7.31276	5.0014	3.14798
High MAP	40	60 min	72.3281	11.7734	5.03521	2.65742
High MAP	41	60 min	72.4808	3.81322	5.39296	3.35541
High MAP	42	60 min	81.0193	7.45116	5.31148	2.8223
High MAP	43	60 min	72.9584	9.33106	4.88505	3.64092
High MAP	44	60 min	72.9167	5.96869	4.8499	3.20374
High MAP	45	60 min	77.2479	4.81155	5.22088	3.25908
High MAP	46	60 min	76.7586	14.0298	4.41186	3.06735
High MAP	47	60 min	78.7281	9.0165	5.10718	2.89465
High MAP	48	60 min	71.706	3.95317	5.14939	2.97398
High MAP	49	60 min	75.5055	11.3371	4.85951	3.17387
High MAP	50	60 min	74.7619	8.18001	5.38012	3.12768
High MAP	51	60 min	74.5072	9.77318	5.19958	3.13058
High MAP	52	60 min	76.2107	5.64095	4.85829	3.1308
High MAP	53	60 min	74.5803	4.00876	5.12919	3.05156
High MAP	54	60 min	73.0797	9.29287	5.69452	3.19984
High MAP	55	60 min	73.3777	3.94252	5.21677	3.14809
High MAP	56	60 min	77.7137	11.5661	5.25896	2.98052
High MAP	57	60 min	72.3814	12.8023	5.52573	3.29355
High MAP	58	60 min	73.1138	8.1642	5.92055	3.12036
High MAP	59	60 min	74.9034	8.21121	5.43673	3.17179
High MAP	60	60 min	76.6922	8.95688	5.25827	2.80012
High MAP	61	60 min	73.0698	9.73382	4.96658	3.2955
High MAP	62	60 min	70.1852	9.38643	5.20273	3.05054
High MAP	63	60 min	80.0605	6.78431	4.91377	3.49817
High MAP	64	60 min	74.7629	7.78973	4.63958	2.94811
High MAP	65	60 min	75.9476	4.30064	4.885	2.83639
High MAP	66	60 min	77.8597	6.96319	4.91771	2.96069
High MAP	67	60 min	74.0625	8.47495	5.59765	3.30845
High MAP	68	60 min	73.521	6.45501	5.20945	3.46277
High MAP	69	60 min	72.3324	9.90202	5.23121	2.82258
High MAP	70	60 min	75.7705	0.909653	5.41808	3.26212
High MAP	71	60 min	75.8929	14.3399	4.61386	3.4011
High MAP	72	60 min	75.137	8.72416	5.27091	3.16986
High MAP	73	60 min	71.6908	7.12703	5.82986	2.92653
High MAP	74	60 min	72.4119	11.331	4.81137	2.9581
High MAP	75	60 min	73.8073	10.6943	5.08914	3.12489
High MAP	76	60 min	75.4524	7.28111	4.99992	2.74102
High MAP	77	60 min	73.4827	3.76093	4.47382	2.55411
High MAP	78	60 min	76.1112	5.23396	5.08888	3.26814
High MAP	79	60 min	76.3937	3.42102	5.42909	3.69539
High MAP	80	60 min	74.3357	10.1696	5.04898	3.37222
High MAP	81	60 min	73.3425	5.22317	4.9811	3.0704
High MAP	82	60 min	76.3374	8.41695	4.7308	3.43826
High MAP	83	60 min	78.043	11.8755	5.40554	3.04399
High MAP	84	60 min	72.3754	6.40953	5.37212	3.15401
